# Supplementary material for: Secretory microRNA Profiles of Third- and Fourth-Stage Dirofilaria immitis Larvae with Different Macrocyclic Lactone Susceptibility: In Search of Biomarkers for Early Detection of Infection
Source: Pathogens. 2021 Jun 22;10(7):786. doi: 10.3390/pathogens10070786 (PMC8308655; doi:10.3390/pathogens10070786)
Supplement: Supplementary file 1 [file pathogens-10-00786-s001.zip]

Archive with 5 entries (5 files):
- Supplementary Table 1_revised.xlsx
- Supplementary Table 2 _L3 .xlsx
- Supplementary Table 3_L4.xlsx
- Supplementary Table 4_Yazoo_L3vsL4.xlsx
- Supplementary Table 5 _Missouri_L3vsL4.xlsx
