# Supplementary material for: Secretory microRNA Profiles of Third- and Fourth-Stage Dirofilaria immitis Larvae with Different Macrocyclic Lactone Susceptibility: In Search of Biomarkers for Early Detection of Infection
Source: Pathogens. 2021 Jun 22;10(7):786. doi: 10.3390/pathogens10070786 (PMC8308655; doi:10.3390/pathogens10070786)
Supplement: Supplementary file 1 [file pathogens-10-00786-s001.zip › Supplementary Table 1_revised.xlsx]

## Sheet: Sheet1
Supplementary Table 1. miRNAs shed by two D. immtitis strains, L3 and L4 stages in vitro.
Item	Description
Pre-miRNA Index	Pre-miRNA Cluster Index
miRNA_Index	mature miRNA
miR_name	The miR_name is composed of the 1st known miR name in a cluster, a underscore, and a matching annotation: such as
	L-n means the miRNA_seq (detected) is n base less than known rep_miRSeq in the left side;
	R-n means the miRNA_seq (detected) is n base less than known rep_miRSeq in the right side;
	L+n means the miRNA_seq (detected) is n base more than known rep_miRSeq in the left side;
	R+n means the miRNA_seq (detected) is n base more than known rep_miRSeq in the right side;
	2ss5TC13TA means 2 substitution (ss), which are T->C at position 5 and T->A at position 13
	if there is no matching annotation, the miRNA_seq (detected) is exactly same as known rep_miRSeq.
	New discovered 5p/3p sequence has been annotated as p3/p5: which is directly differentiate with the reported sequences,
miR_seq	is a read at 5' or 3' of maximum mapped score in each cluster.
len	miR_seq length
genome ID	Reference Genome Information
strand	strand "+" or "-"
start	pre-miRNA start position
end	Pre-miRNA end position
pre-miRNA_seq	pre-miRNA sequence
#mir/MIR	mapped mir numbers in miRbase, the number in this item eaquals to the sum of mirIDs
mirIDs	is all mirID in a cluster, seprated by ,
rep_mirID	is the representative known mirID
rep_mirSeq	is the representative known mir sequence
rep_miRID	is the representative known miRID
rep_miRSeq	is the representative known miR sequence
type	is 5' or 3', which means the cluster appears at 5' or 3' end
Sequence in miRbase	New, miRNA identified in this study and not reported in miRBase,mainly for new reported 5p or 3p sequence; Diff, confirming miRNA sequences in miRBase, but different sequences are reported in our study; and Yes, confirming miRNA sequences in miRBase.
	gp2a:Reads were mapped to miRNAs/pre-miRNAs of selected species in miRbase and the mapped pre-miRNAs were not further mapped to genome, but the reads (and of course the miRNAs of the pre-miRNAs) were mapped to genome. The extended genome sequences from the genome loci may form hairpins.
	gp2b:Reads were mapped to miRNAs/pre-miRNAs of selected species in miRbase and the mapped pre-miRNAs were not further mapped to genome, but the reads (and of course the miRNAs of the pre-miRNAs) were mapped to genome. The extended genome sequences from the genome loci may not form hairpins.
	gp1:Reads were mapped to miRNAs/pre-miRNAs of specific species in miRbase and the pre-miRNAs were further mapped to genome & EST.
	gp3:Reads were mapped to miRNAs/pre-miRNAs of selected species in miRbase and the mapped pre-miRNAs were not further mapped to genome, and the reads were not mapped to genome, either. but the reads were mapped to the miRNAS(Matures)
	gp4:Reads were not mapped to pre-miRNAs of selected species in miRbase. But the reads were mapped to genome & the extended genome sequences from genome may form hairpins.
SS	Secondary Structure
	Criteria:
	1.number of nucleotides in one bulge in stem : <= 12
	2.number of base pairs in the stem region of the predicted hairpin : >= 16
	3.cutoff of free energy : kCal/mol <= -15
	4.length of hairpin : up and down stems + terminal loop >= 50
	5.length of hairpin loop : <= 20
	6.number of nucleotides in one bulge in mature region : <= 8
	7.number of biased errors in one bulge in mature region : <= 4
	8.number of biased bulges in mature region : <= 2
	9.number of errors in mature region : <= 7
	10.number of base pairs in the mature region of the predicted hairpin : >= 12
	11.percent of mature in stem : >= 80
hairpinLen	pre-miRNA length
CG%	GC Content
dG	Free energy
raw	Raw data; from #reads(all),is the number of reads for isoform at 5' or 3' end.
norm	Normalized data
Expression Level	High:The number of reads in the following reported miRNAs is higher than the average copy of the data set.Medium:The number of reads in the following reported miRNAs is higher than 10 and less than average copy of the data set.Low:The number of reads in the following reported miRNAs is less than 10
MA	Missouri strain, L3
MB	Missouri strain, L4
YA	Yazoo strain, L3
YB	Yazoo strain, L4
Summary of known and predicted miRNA in this study.
Pre-miRNA Index	miRNA_Index	miR_name	miR_seq	len	genomeID	strand	start	end	pre-miRNA_seq	#mir/MIR	mirIDs,	rep_mirID	rep_mirSeq	rep_miRID	rep_miRSeq	type	Sequence in miRbase	group	SS	hairpinLen	CG%	dG	YA1(raw)	YA2(raw)	YA3(raw)	YB1(raw)	YB2(raw)	YB3(raw)	MA1(raw)	MA2(raw)	MA3(raw)	MB1(raw)	MB2(raw)	MB3(raw)	YA1(norm)	YA2(norm)	YA3(norm)	YB1(norm)	YB2(norm)	YB3(norm)	MA1(norm)	MA2(norm)	MA3(norm)	MB1(norm)	MB2(norm)	MB3(norm)	Expression level
1	1	bma-miR-2a_R+1	TATCACAGCCAGCTTTGATGTG	22	CAWD010002121.1	-	1732	1822	ttctccaacacgtcaaagtggtcggtgatgtgtcgctaaatgaaattcaTATCACAGCCAGCTTTGATGTGttgtgcgcttgtcgtcccat	1	bma-mir-2a,	bma-mir-2a	ttctccgacacgtcaaagtggtcagtgatgtgtcgcaaaatgaaattcaTATCACAGCCAGCTTTGATGTgttgtgcgcttgtcgacccat	bma-miR-2a	TATCACAGCCAGCTTTGATGT	3'	Diff	gp1	.....(((((((((((((((((..((((((((...............)))))))).)))).))))))))))))).................	69	46.2	-32.5	5	0	0	0	35	6	0	8	0	52	6	178	11.0836	0	0	0	7.87459	6.19493	0	7.86229	0	22.3125	3.5889	29.515	middle
2	2	bma-lin-4	TCCCTGAGACCTCTGCTGCGA	21	CAWD010006374.1	+	944	1033	aaagaaagtttgtgaccttcTCCCTGAGACCTCTGCTGCGAcagtacgtggcgtcACAGCAAGAGCACCTCAGGGTCCaggtcctttcga	2	bma-lin-4,asu-lin-4,	bma-lin-4	aaagaaagcttgcgaccttcTCCCTGAGACCTCTGCTGCGAcagtacgtggcgtcacagcaagagtacctcagggtccaggtcctttcga	bma-lin-4	TCCCTGAGACCTCTGCTGCGA	5'	Yes	gp1	...(((((.....(((((...(((((((..((((((((.(((.((.....))))).)))).))))...)))))))...))))))))))..	85	54.4	-38.6	1686	1674	871	8094	50671	6619	1107	3316	663	23892	38414	50571	3737.38	2926.8	3491.53	5105.92	11400.4	6834.04	3229.32	3258.92	3563.74	10251.8	22977.3	8385.4	high
2	3	asu-lin-4-3p_2ss5TC21GT	ACAGCAAGAGCACCTCAGGGTCC	23	CAWD010006374.1	+	944	1033	aaagaaagtttgtgaccttcTCCCTGAGACCTCTGCTGCGAcagtacgtggcgtcACAGCAAGAGCACCTCAGGGTCCaggtcctttcga	2	bma-lin-4,asu-lin-4,	asu-lin-4	ttgcgaccttcTCCCTGAGACCTCTGCTGTGAcagtacgcagggtcACAGTAAGAGCACCTCAGGGGCCaggtctca	asu-lin-4-3p	ACAGTAAGAGCACCTCAGGGGCC	3'	Diff	gp1	...(((((.....(((((...(((((((..((((((((.(((.((.....))))).)))).))))...)))))))...))))))))))..	85	54.4	-38.6	5	0	0	25	51	5	5	0	0	20	17	184	11.0836	0	0	15.7707	11.4744	5.16244	14.5859	0	0	8.58175	10.1686	30.5099	middle
3	4	bma-miR-7_R+1_1ss10TA	TGGAAGACTAGTGATTTTGTTGTT	24	CAWD010000738.1	-	9462	9545	aaagctgaccaggTGGAAGACTTGTGATTTTGTTGTTtatacctattcaacaacagcaaatccgagctctccacccggaggcat	1	bma-mir-7,	bma-mir-7	aaaagttaaagctgaccaggTGGAAGACTTGTGATTTTGTTGTttatacattttcagcaacagcaaatccgagctctccacccggaggcat	bma-miR-7	TGGAAGACTTGTGATTTTGTTGT	5'	Diff	gp1	...(((..((.(((((.(((((((.((((((((((((...........)))))))..))))))))).)))))))).)).)))..	79	45.2	-30.4	5	0	10	0	56	17	177	11	0	266	0	108	11.0836	0	40.0864	0	12.5994	17.5523	516.342	10.8107	0	114.137	0	17.908	middle
4	5	asu-let-7-5p	TGAGGTAGTAGGTTGTATAGTT	22	CAWD010005343.1	-	848	928	tgctcgaTGAGGTAGTAGGTTGTATAGTTatgagttgtatcatgccggagAAACTGTCCAGCCTGCTAGCTTGCcgtgcgg	1	asu-let-7,	asu-let-7	tctgctcgtTGAGGTAGTAGGTTGTATAGTTgcgagctgcatcctttcgagaaaCTGTCCAGCCTGCTAGCTTGCCgcgcggac	asu-let-7-5p	TGAGGTAGTAGGTTGTATAGTT	5'	Yes	gp1	(((.((..(((.((((((((((.((((((((((......)))))........))))).)))))))))).)))..)).))).	80	50.6	-31.6	544	155	133	209	233	1200	287	845	80	399	183	366	1205.89	271	533.15	131.843	52.4223	1238.99	837.232	830.455	430.014	171.206	109.461	60.6881	high
4	6	asu-let-7-3p_L+3R-1	AAACTGTCCAGCCTGCTAGCTTGC	24	CAWD010005343.1	-	848	928	tgctcgaTGAGGTAGTAGGTTGTATAGTTatgagttgtatcatgccggagAAACTGTCCAGCCTGCTAGCTTGCcgtgcgg	1	asu-let-7,	asu-let-7	tctgctcgtTGAGGTAGTAGGTTGTATAGTTgcgagctgcatcctttcgagaaaCTGTCCAGCCTGCTAGCTTGCCgcgcggac	asu-let-7-3p	CTGTCCAGCCTGCTAGCTTGCC	3'	Diff	gp1	(((.((..(((.((((((((((.((((((((((......)))))........))))).)))))))))).)))..)).))).	80	50.6	-31.6	0	0	0	0	6	0	6	0	0	0	0	0	0	0	0	0	1.34993	0	17.5031	0	0	0	0	0	middle
5	7	bma-miR-9-5p_L-1	TTTGGTTATCTAGCTGTATGA	21	CAWD010003464.1	-	2435	2519	gtattgaaactttacTTTGGTTATCTAGCTGTATGAgtaaattattagcttcATAAAGCTAGGTTACCAAAGCTaagcacaatac	1	bma-mir-9,	bma-mir-9	gtattgcaactttaCTTTGGTTATCTAGCTGTATGAgtaagttactggcttcATAAAGCTAGGTTACCAAAGCTaagcacaatac	bma-miR-9-5p	CTTTGGTTATCTAGCTGTATGA	5'	Diff	gp1	((((((...(((..(((((((.((((((((.(((((((.........)).))))).)))))))).)))))))..)))..))))))	85	31.8	-31	0	0	0	7	26	0	0	0	0	0	0	81	0	0	0	4.41579	5.8497	0	0	0	0	0	0	13.431	middle
5	8	bma-miR-9-3p	ATAAAGCTAGGTTACCAAAGCT	22	CAWD010003464.1	-	2435	2519	gtattgaaactttacTTTGGTTATCTAGCTGTATGAgtaaattattagcttcATAAAGCTAGGTTACCAAAGCTaagcacaatac	1	bma-mir-9,	bma-mir-9	gtattgcaactttaCTTTGGTTATCTAGCTGTATGAgtaagttactggcttcATAAAGCTAGGTTACCAAAGCTaagcacaatac	bma-miR-9-3p	ATAAAGCTAGGTTACCAAAGCT	3'	Yes	gp1	((((((...(((..(((((((.((((((((.(((((((.........)).))))).)))))))).)))))))..)))..))))))	85	31.8	-31	0	0	0	0	147	0	0	5	0	50	18	831	0	0	0	0	33.0733	0	0	4.91393	0	21.4544	10.7667	137.792	middle
6	9	bma-miR-50	TGATATGTCTGATATTCTTGGGTT	24	CAWD010001085.1	+	21322	21411	gcacttcctgcatatgcagtgtTGATATGTCTGATATTCTTGGGTTgtgcaaagtcaaccagcatctcagacgtatcgaccactgtgtat	1	bma-mir-50,	bma-mir-50	gcacttcctgcatatgcagtgtTGATATGTCTGATATTCTTGGGTTgtgcaaagtcaaccagcatctcagacgtatcggccactgtgtatt	bma-miR-50	TGATATGTCTGATATTCTTGGGTT	5'	Yes	gp1	(((.....))).((..((((((((((((((((((.((.((..(((((........))))))).)).)))))))))))))).))))..)).	77	44.4	-36.6	0	23	5	27	455	41	19	48	11	389	54	1099	0	40.2129	20.0432	17.0324	102.37	42.332	55.4265	47.1738	59.1269	166.915	32.3001	182.23	middle
7	10	bma-miR-57	TACCCTGTGGTACCGAGCTGTGTCT	25	CAWD010008540.1	+	2511	2595	tgagcctgttcttcTACCCTGTGGTACCGAGCTGTGTCTgagtgtaagcaaacacaatcggtcactgggtaaatgacctcgctct	1	bma-mir-57,	bma-mir-57	ctttttgagcttgttcgtcTACCCTGTGGTACCGAGCTGTGTCTgagtgataagcaaacacgatcggtcactgggtaaaggaccttgctct	bma-miR-57	TACCCTGTGGTACCGAGCTGTGTCT	5'	Yes	gp1	.((((....((...(((((.(((..(((((..(((((.((........)).))))).)))))))).)))))...))....)))).	83	50.6	-30.1	97	256	57	603	3672	272	77	203	35	2347	1297	2858	215.021	447.587	228.493	380.389	826.157	280.837	224.623	199.506	188.131	1007.07	775.801	473.898	high
8	11	bma-miR-71_R+4	TGAAAGACATGGGTAGTGAGACG	23	CAWD010002121.1	-	5076	5166	agcatgctgtgtgtcggtggTGAAAGACATGGGTAGTGAGACGttagaatttgaaggtcgTATCACTATTCTGTTTTTCGCCtcgtatcac	2	bma-mir-71,asu-mir-71,	bma-mir-71	agcatgctgtgtgtcggtggTGAAAGACATGGGTAGTGAgacgttagaatttcaaggtcgtatcactattctgtttttcgcctcgtatcac	bma-miR-71	TGAAAGACATGGGTAGTGA	5'	Diff	gp1	........(((...(((.(((((((((((.(..(((((((((.((........)).)))...))))))..)))))))))))))))...)))	83	45.1	-32.8	33	14	8	154	1715	74	17	85	0	406	344	2939	73.1516	24.4774	32.0691	97.1475	385.855	76.4042	49.5921	83.5369	0	174.209	205.764	487.329	middle
8	12	asu-miR-71-3p	TATCACTATTCTGTTTTTCGCC	22	CAWD010002121.1	-	5076	5166	agcatgctgtgtgtcggtggTGAAAGACATGGGTAGTGAGACGttagaatttgaaggtcgTATCACTATTCTGTTTTTCGCCtcgtatcac	2	bma-mir-71,asu-mir-71,	asu-mir-71	gggaatgtggTGAAAGACATGGGTAGTGAGACGttacattgagtcgTATCACTATTCTGTTTTTCGCCtcgtatcctcg	asu-miR-71-3p	TATCACTATTCTGTTTTTCGCC	3'	Yes	gp1	........(((...(((.(((((((((((.(..(((((((((.((........)).)))...))))))..)))))))))))))))...)))	83	45.1	-32.8	0	0	0	0	12	0	0	0	0	5	0	25	0	0	0	0	2.69986	0	0	0	0	2.14544	0	4.14536	low
9	13	bma-miR-72	AGGCAAGATGTTGGCATAGCTGA	23	CAWD010000685.1	-	42079	42192	atgggacgcgggacaAGGCAAGATGTTGGCATAGCTGAatgtaatgatgattgggctcataattttgatccaaatcaacttgcactgaatttcagccgtgctacattaggccat	1	bma-mir-72,	bma-mir-72	tcatgggacacgggacaAGGCAAGATGTTGGCATAGCTGAacatgataacgattaggctctagtttagagcctaatcaatttgcatagagcttcagcagtgccacattaggccat	bma-miR-72	AGGCAAGATGTTGGCATAGCTGA	5'	Yes	gp1	................(((..((((.(((((..(((((((((((...(((((.((.(((......))).)).)))))..)))))......))))))..)))))))))..)))..	96	43.9	-35.5	0	29	0	10	129	31	13	0	0	66	28	226	0	50.7032	0	6.30828	29.0235	32.0072	37.9234	0	0	28.3198	16.7482	37.4741	middle
10	14	bma-miR-81_R+1	TGAGATCATTGTGAAAGCTATT	22	CAWD010006101.1	+	907	994	ggtgagggcagtaggccttcaccgtgatctacagagtgccgtcatattgagtcTGAGATCATTGTGAAAGCTATTtgccttctaccgt	1	bma-mir-81,	bma-mir-81	ggtgggggcagtaggccttcaccatgatctacagaatgctatcattttgagtcTGAGATCATTGTGAAAGCTATttgccttctaccgtctc	bma-miR-81	TGAGATCATTGTGAAAGCTAT	3'	Diff	gp1	(((((((((((..(((.(((((..((((((.((((....((......))..))))))))))..))))).)))..)))))))).)))..	86	48.9	-37.3	118	122	59	477	9001	261	72	413	31	2087	595	22032	261.573	213.303	236.51	300.905	2025.12	269.48	210.037	405.891	166.63	895.505	355.899	3653.22	high
11	15	bma-miR-86	TAAGTGAATGCTTTGCCACAGTCT	24	CAWD010016289.1	+	310	427	tgatgctaggtgagctggccagtTAAGTGAATGCTTTGCCACAGTCTtagaaattgattaagctgggctaaggttcacttaggctggacgctataaccgcagagcaaacatcccttac	3	bma-mir-86,asu-mir-86,hpo-mir-86,	bma-mir-86	tgatgctaggtgagctggccagtTAAGTGAATGCTTTGCCACAGTCTtagaaattgattaagctgggctaaggttcacttaggctggacgctataaccgcagagcaaacatcccttactcatgcctgcaagtgc	bma-miR-86	TAAGTGAATGCTTTGCCACAGTCT	5'	Yes	gp1	...((((..((((((...((((((((((((((.(((.(((.(((.(((((.......))))))))))).))))))))))))).))))..))).....)))..))))............	103	46.6	-40.1	0	6	0	33	258	7	0	22	0	271	59	823	0	10.4903	0	20.8173	58.047	7.22742	0	21.6213	0	116.283	35.2909	136.465	middle
12	16	bma-miR-87a_R+1	GTGAGCAAAGTTTCAGGTGTTC	22	CAWD010001462.1	-	26405	26496	agagtgctcggcgcctgggacttcgactcaacctaagtattttcaagcatagGTGAGCAAAGTTTCAGGTGTTCgagcgccttcgcattttc	2	bma-mir-87a,asu-mir-87b,	bma-mir-87a	agtgctcggcgcctgggacttcgactcaacctaagtattttcaagtgtagGTGAGCAAAGTTTCAGGTGTTcgagcgccttcgcattttcc	bma-miR-87a	GTGAGCAAAGTTTCAGGTGTT	3'	Diff	gp1	((.((((((((((((((..((((...((((.((((.((........)).))))))))..))))..)))))).))))))))))..........	82	50	-40.7	0	0	0	21	67	11	0	9	0	36	9	359	0	0	0	13.2474	15.0742	11.3574	0	8.84508	0	15.4471	5.38335	59.5274	middle
13	17	bma-miR-87b_R+2	GTGAGCAAAGTCTCAGGTGTCA	22	CAWD010000012.1	-	657	740	cgcaatcccgcctgacactcggtctcaacctttgatgttaagaagGTGAGCAAAGTCTCAGGTGTCAttgcggaagttaccaaa	1	bma-mir-87b,	bma-mir-87b	ttcgcaatcccgcctgacactcagtctcaacctctgatgttaggaagGTGAGCAAAGTCTCAGGTGTcattgcggaagttaccaaac	bma-miR-87b	GTGAGCAAAGTCTCAGGTGT	3'	Diff	gp1	((((((..(((((((.(((..(.((((.(((((........))))))))))..))).)))))))..))))))............	72	48.8	-33.5	0	6	0	0	0	0	0	0	0	14	0	55	0	10.4903	0	0	0	0	0	0	0	6.00722	0	9.11979	middle
14	18	bma-mir-92-p5	AGGTCGAGTCGTTTGCACTATTC	23	CAWD010002430.1	+	1591	1685	tgcactagtcagtcAGGTCGAGTCGTTTGCACTATTCagacagaagttcaccatttggcgaTATTGCACTCGTCCCGGCCTGAgtgttagttgct	1	bma-mir-92,	bma-mir-92	catactgcactaatcagtcaggtcgagtcgtttgcactattcagacagaagttcatcatttggcgaTATTGCACTCGTCCCGGCCTgagtgttagctgctattat	bma-mir-92-p5	aggtcgagtcgtttgcactattc	5'	New	gp1	.(((((((.((.((((((((...((..((((...(((.....)))..((.((....)).))...))))..))...)))))))).))))))).)).	93	49.5	-32.2	0	0	0	0	0	0	0	5	0	0	0	0	0	0	0	0	0	0	0	4.91393	0	0	0	0	low
14	19	bma-miR-92_R+2	TATTGCACTCGTCCCGGCCTGA	22	CAWD010002430.1	+	1591	1685	tgcactagtcagtcAGGTCGAGTCGTTTGCACTATTCagacagaagttcaccatttggcgaTATTGCACTCGTCCCGGCCTGAgtgttagttgct	1	bma-mir-92,	bma-mir-92	catactgcactaatcagtcaggtcgagtcgtttgcactattcagacagaagttcatcatttggcgaTATTGCACTCGTCCCGGCCTgagtgttagctgctattat	bma-miR-92	TATTGCACTCGTCCCGGCCT	3'	Diff	gp1	.(((((((.((.((((((((...((..((((...(((.....)))..((.((....)).))...))))..))...)))))))).))))))).)).	93	49.5	-32.2	101	56	32	416	4007	279	50	217	8	1073	728	6098	223.888	97.9097	128.277	262.424	901.529	288.064	145.859	213.265	43.0014	460.411	435.453	1011.14	high
15	20	bma-miR-100a_R+1	AACCCGTAGTTTCGAACATGTGT	23	CAWD010005131.1	+	6597	6687	cggcgtggcggctgtcggttAACCCGTAGTTTCGAACATGTGTtggtatatttgataacacatgtcggttctcgggtcaattgcttactag	1	bma-mir-100a,	bma-mir-100a	cggcatggcggctgtcggttAACCCGTAGTTTCGAACATGTGttgatatattagataacacatgtcggttctcgggtcaattgcttactag	bma-miR-100a	AACCCGTAGTTTCGAACATGTG	5'	Diff	gp1	((((......))))...(((.(((((.((..(((.((((((((((..........)))))))))))))..))))))).)))..........	64	48.4	-29.6	5954	6110	2151	31557	35547	13419	5829	9336	854	56419	68134	72132	13198.3	10682.6	8622.59	19907	7997.66	13855	17004.3	9175.3	4590.4	24208.7	40754.4	11960.5	high
16	21	bma-miR-100b_R+2	AACCCGTAGATCCGAACTTGTGTT	24	CAWD010005343.1	-	1081	1171	gtgtgaggtagcccgcggtcAACCCGTAGATCCGAACTTGTGTTgagattttctttcgaacatgagctcggcactcgggtagactgcgtgt	1	bma-mir-100b,	bma-mir-100b	gtgtgaggtagcacacggtcAACCCGTAGATCCGAACTTGTGttgagattttcttccgaacatgaggtcggcattcgggtagactgcgtgt	bma-miR-100b	AACCCGTAGATCCGAACTTGTG	5'	Diff	gp1	..........((.(((((((.(((((.((..((((.((..((((((((.....)))).))))..)).))))..))))))).))))))).))	81	53.8	-38.7	3112	2635	918	12706	16068	6191	3627	5429	428	12453	19719	22579	6898.42	4607	3679.93	8015.3	3615.11	6392.14	10580.6	5335.55	2300.57	5343.42	11794.9	3743.92	high
17	22	bma-miR-100d_R+1	TACCCGTAGCTCCGAATATGTGT	23	CAWD010005131.1	+	5712	5802	tgttggtgtatgaccTACCCGTAGCTCCGAATATGTGTgggacagattgcgcaacACATATCGGTCCACGGGAAAGtcacacattgactga	1	bma-mir-100d,	bma-mir-100d	tgttggtgtgtgaccTACCCGTAGCTCCGAATATGTGtgggacaaattgcacaacacatatcggtccacgggaaagccacacattgactga	bma-miR-100d	TACCCGTAGCTCCGAATATGTG	5'	Diff	gp1	.((..((((.((((...(((((....(((.((((((((...............)))))))))))...)))))...)))).))))..))...	87	49.5	-34.4	825	1224	404	4163	41136	1054	812	2683	86	5636	6499	46490	1828.79	2140.03	1619.49	2626.14	9255.12	1088.24	2368.75	2636.82	462.265	2418.34	3887.38	7708.71	high
17	23	bma-mir-100d-p3	ACATATCGGTCCACGGGAAAG	21	CAWD010005131.1	+	5712	5802	tgttggtgtatgaccTACCCGTAGCTCCGAATATGTGTgggacagattgcgcaacACATATCGGTCCACGGGAAAGtcacacattgactga	1	bma-mir-100d,	bma-mir-100d	tgttggtgtgtgaccTACCCGTAGCTCCGAATATGTGtgggacaaattgcacaacacatatcggtccacgggaaagccacacattgactga	bma-mir-100d-p3	acatatcggtccacgggaaag	3'	New	gp1	.((..((((.((((...(((((....(((.((((((((...............)))))))))))...)))))...)))).))))..))...	87	49.5	-34.4	0	0	0	0	7	0	0	0	0	0	0	0	0	0	0	0	1.57492	0	0	0	0	0	0	0	low
18	24	bma-miR-124_R-1	TAAGGCACGCGGTGAATGCCA	21	CAWD010006766.1	-	14772	14859	caaaggacgtctcgccttcaccggtgaccttggtttgttatgcttagtatacTAAGGCACGCGGTGAATGCCAaacgttctattgcta	1	bma-mir-124,	bma-mir-124	caaaggacgtctcgctttcaccggtgaccttggtttgttatgtttagtacTAAGGCACGCGGTGAATGCCAAacgttctcttgctatacct	bma-miR-124	TAAGGCACGCGGTGAATGCCAA	3'	Diff	gp1	((((((((((...((.((((((((((.(((((((.(..((....))..).)))))))))).))))))).))...))))))).)))...	85	47.7	-35.6	0	0	5	0	31	0	41	0	0	71	17	47	0	0	20.0432	0	6.97464	0	119.605	0	0	30.4652	10.1686	7.79328	middle
19	25	bma-mir-153-p5	ATCATTTTTGTGGATTAGCAATT	23	CAWD010001215.1	+	13686	13764	ctcgtcgATCATTTTTGTGGATTAGCAATTttgttctcgaataaTTGCATAGTCACAAAAGTGATGGacgagaagcgtc	1	bma-mir-153,	bma-mir-153	ttccgctcgtcgatcatttttgtggattagcaattttgttctcgaataaTTGCATAGTCACAAAAGTGATGgacgtgaagcgtcgtttgt	bma-mir-153-p5	atcatttttgtggattagcaatt	5'	New	gp1	((((((.((((((((((((.(((((((((((((....)))..)))))).)))))))))))))))).)))))).......	72	39.2	-33.7	0	0	0	0	42	0	0	0	0	0	7	51	0	0	0	0	9.44951	0	0	0	0	0	4.18705	8.45654	low
19	26	bma-miR-153_R+1	TTGCATAGTCACAAAAGTGATGG	23	CAWD010001215.1	+	13686	13764	ctcgtcgATCATTTTTGTGGATTAGCAATTttgttctcgaataaTTGCATAGTCACAAAAGTGATGGacgagaagcgtc	1	bma-mir-153,	bma-mir-153	ttccgctcgtcgatcatttttgtggattagcaattttgttctcgaataaTTGCATAGTCACAAAAGTGATGgacgtgaagcgtcgtttgt	bma-miR-153	TTGCATAGTCACAAAAGTGATG	3'	Diff	gp1	((((((.((((((((((((.(((((((((((((....)))..)))))).)))))))))))))))).)))))).......	72	39.2	-33.7	0	0	0	0	5	0	0	0	0	11	0	26	0	0	0	0	1.12494	0	0	0	0	4.71996	0	4.31118	low
20	27	bma-miR-228	AATGGCACTAGATGAATTCACGG	23	CAWD010002995.1	+	1024	1104	gcacatactcAATGGCACTAGATGAATTCACGGttcttgtcctatccgtgcattcgccagttccatagagctgtgcaagta	1	bma-mir-228,	bma-mir-228	tgctggcacatactcAATGGCACTAGATGAATTCACGGttcacctctcctatccgtgtattcgccagttccatagagctgtgcaagta	bma-miR-228	AATGGCACTAGATGAATTCACGG	5'	Yes	gp1	(((((..(((.((((.(((...(((((.(((((............))))).)))))..))).)))).))).))))).....	76	46.9	-27.1	12	15	12	126	222	47	23	51	12	147	80	298	26.6006	26.2258	48.1037	79.4843	49.9474	48.527	67.0952	50.1221	64.502	63.0758	47.852	49.4127	middle
21	28	bma-miR-234_R+3	TTATTGCTTGAGAATACAAAT	21	CAWD010004851.1	-	5405	5486	ggttcgcttgggaataggtattctctagtaatgacattgaaattgaagcgattgTTATTGCTTGAGAATACAAATtgtcaaa	1	bma-mir-234,	bma-mir-234	ggttcgcttgggaataggtattctccagtaatgacattgaaattgaagcgattgTTATTGCTTGAGAATACAaattgtcaaagagaaccgagtacctgcca	bma-miR-234	TTATTGCTTGAGAATACA	3'	Diff	gp1	.......(((..(((..((((((((.(((((((((((((.........))).)))))))))).))))))))..)))..))).	74	34.1	-25.2	0	0	0	0	20	0	0	0	0	0	0	32	0	0	0	0	4.49977	0	0	0	0	0	0	5.30606	low
22	29	bma-miR-236	TAATACTGTCAGGTAATGACGAT	23	CAWD010015386.1	-	522	600	gaatggctgtcgtcttacctgaacaatattagagtgttattatgaaaaatcTAATACTGTCAGGTAATGACGATctgcc	2	bma-mir-236-1,bma-mir-236-2,	bma-mir-236-1	gaatggctgtcgtcttacctgaacactattagagtgtcatatgaaatatcTAATACTGTCAGGTAATGACGATtgcc	bma-miR-236	TAATACTGTCAGGTAATGACGAT	3'	Yes	gp1	....(((.((((((((((((((.((.(((((((...((......))...))))))).)))))))))).))))))..)))	75	36.7	-30.8	0	0	0	0	0	0	0	0	0	0	0	30	0	0	0	0	0	0	0	0	0	0	0	4.97443	low
23	30	bma-miR-239-5p	TTTGTACTTCGGCTAAGGTGCTG	23	CAWD010002149.1	+	383	488	catagctaggccctttgtgaagcTTTGTACTTCGGCTAAGGTGCTGctacggttatgggacaACACCTTGGTTAGGTACAATGCtcaacatatcggcttccttccc	1	bma-mir-239,	bma-mir-239	catagctaggccctttgtgaagcTTTGTACTTCGGCTAAGGTGCTGctacggttacgggacaACACCTTGGCTAGGTACAATGCtcaacatatcggctaccttccct	bma-miR-239-5p	TTTGTACTTCGGCTAAGGTGCTG	5'	Yes	gp1	.......(((((...(((..(((.((((((.(..(((((((((.((((.((....)))).)).)))))))))..))))))).)))..)))....))))).......	92	49.1	-34.9	27	20	6	116	2140	50	7	66	0	530	150	3780	59.8513	34.9677	24.0519	73.176	481.475	51.6244	20.4203	64.8639	0	227.416	89.7225	626.779	middle
23	31	bma-miR-239-3p_1ss10CT	ACACCTTGGTTAGGTACAATGC	22	CAWD010002149.1	+	383	488	catagctaggccctttgtgaagcTTTGTACTTCGGCTAAGGTGCTGctacggttatgggacaACACCTTGGTTAGGTACAATGCtcaacatatcggcttccttccc	1	bma-mir-239,	bma-mir-239	catagctaggccctttgtgaagcTTTGTACTTCGGCTAAGGTGCTGctacggttacgggacaACACCTTGGCTAGGTACAATGCtcaacatatcggctaccttccct	bma-miR-239-3p	ACACCTTGGCTAGGTACAATGC	3'	Diff	gp1	.......(((((...(((..(((.((((((.(..(((((((((.((((.((....)))).)).)))))))))..))))))).)))..)))....))))).......	92	49.1	-34.9	0	0	0	0	6	0	0	0	0	0	0	25	0	0	0	0	1.34993	0	0	0	0	0	0	4.14536	low
24	32	bma-miR-252	CTAAGTAGTAGTGCCGCAGGTAA	23	CAWD010001162.1	-	6286	6387	acaattctcaaggacgcgtcattCTAAGTAGTAGTGCCGCAGGTAGcaacaattgagtttacctgctctctgctacttaacatgactgtccatacttgaaca	1	bma-mir-252,	bma-mir-252	acaatcctcaaggataagtcattCTAAGTAGTAGTGCCGCAGGTAAcaacaattgagtttacctgttctctgctacttaacatgaccatccatgcttgaacactt	bma-miR-252	CTAAGTAGTAGTGCCGCAGGTAA	5'	Yes	gp1	.......(((((((((.(((((..((((((((((....(((((((..(((......))))))))))...))))))))))..))))))))))....))))...	92	43.1	-37.9	0	0	6	11	204	15	6	10	0	99	46	492	0	0	24.0519	6.93911	45.8976	15.4873	17.5031	9.82787	0	42.4796	27.5149	81.5807	middle
25	33	bma-miR-1175	TGAGATTCTTATTCCTCCACTTAC	24	CAWD010002543.1	+	44500	44598	ttttggacggtcacgaaagtggaggataggatctacactaaacattccaagttagTGAGATTCTTATTCCTCCACTTACctgtctgttctttttctgca	1	bma-mir-1175,	bma-mir-1175	aagatattttggacggtcacgaaagtggaggttaggatctgcactaaacatttcaaatcagTGAGATTCTTATTCCTCCACTTACttgcctgttctctatctgcattc	bma-miR-1175	TGAGATTCTTATTCCTCCACTTAC	3'	Yes	gp1	....((((((.((...((((((((((.(((((((.((((((.(.......))))))))))))))...))))))))))...)).))))))..........	85	40.4	-37.5	0	0	0	0	0	0	0	0	0	25	0	40	0	0	0	0	0	0	0	0	0	10.7272	0	6.63258	middle
26	34	bma-miR-5360_R-1	ACGAATCGTCGAATCGGATGTCT	23	CAWD010000542.1	+	1685	1764	tgaccaaagaACGAATCGTCGAATCGGATGTCTgtgttaattagccagagaaattcgaatcgacattcgacctgtggtca	2	bma-mir-5360,asu-mir-5360,	bma-mir-5360	tgaccaaagaACGAATCGTCGAATCGGATGTCTGagttaattagtcagagaaattcgaatcgacattcgacctgtggtcac	bma-miR-5360	ACGAATCGTCGAATCGGATGTCTG	5'	Diff	gp1	.(((((.((..(((((.(((((.((((((.((((.(((....)))))))...)))))).))))))))))..)).))))).	78	43.8	-32.4	11	0	0	92	692	26	0	18	0	307	86	1414	24.3839	0	0	58.0362	155.692	26.8447	0	17.6902	0	131.73	51.4409	234.462	middle
1	1	asu-miR-9-5p	TCTTTGGTTATCTAGCTGTATGA	23	CAWD010003464.1	-	2468	2558	tcagtattgaaactttACTTTGGTTATCTAGCTGTATGAgtaaattattagcttcataaagctaggttaccaaagctaagcacaatacatt	4	asu-mir-9,hco-mir-9,hpo-mir-9,ppc-mir-9,	asu-mir-9	gcaattTCTTTGGTTATCTAGCTGTATGAgtaccgcgtttagtcgtcATAAAGCTGGACGACCGAAGTAAtggccgct	asu-miR-9-5p	TCTTTGGTTATCTAGCTGTATGA	5'	Yes	gp2a	...((((((...(((..(((((((.((((((((.(((((((.........)).))))).)))))))).)))))))..)))..))))))...	85	30.8	-32.7	12.5	13.5	8	70	855	41.5	26.5	32.5	2.5	299	88	1994.5	27.709	23.6032	32.0691	44.1579	192.365	42.8483	77.3054	31.9406	13.4379	128.297	52.6372	330.717	middle
2	1	asu-miR-9-5p	TCTTTGGTTATCTAGCTGTATGA	23	CAWD010003766.1	+	3577	3670	tactgcatttagcgattTCTTTGGTTATCTAGCTGTATGAgtattgaaaagtttgtcataaagctagacgaccggagtaatagcttctgcaatt	4	asu-mir-9,hco-mir-9,hpo-mir-9,ppc-mir-9,	asu-mir-9	gcaattTCTTTGGTTATCTAGCTGTATGAgtaccgcgtttagtcgtcATAAAGCTGGACGACCGAAGTAAtggccgct	asu-miR-9-5p	TCTTTGGTTATCTAGCTGTATGA	5'	Yes	gp2a	...((((...(((.(((.((..(((..(((((((.(((((..(((....)))...))))).)))))))..)))..)).))).)))..))))...	88	36.2	-35.2	12.5	13.5	8	70	855	41.5	26.5	32.5	2.5	299	88	1994.5	27.709	23.6032	32.0691	44.1579	192.365	42.8483	77.3054	31.9406	13.4379	128.297	52.6372	330.717	middle
3	2	bma-miR-36a_R+1_1ss19GA	TCACCGGGTGCACATTCGATC	21	CAWD010003114.1	+	2473	2581	gaagatggaaaatcggttgatggtgttcaggatgtacatcctggtcgatgtagtcaaaaaatattctcaTCACCGGGTGCACATTCGATCatgccatcttcctatcgtt	3	bma-mir-36a-1,bma-mir-36a-2,bma-mir-36a-3,	bma-mir-36a-3	atggtgcttcaggatgtgcatcgtggttgatgtagttaaaaattctctcaTCACCGGGTGCACATTCGGTcataccatcatgctatattcaa	bma-miR-36a	TCACCGGGTGCACATTCGGT	3'	Diff	gp2a	...(((((((........(((((..(...((((((.((.((((((.((((.((............)))))))))))))).))))))....)..))))))))).)))...	103	43.1	-34.3	0	0	0	0	30	0	0	0	0	0	0	35	0	0	0	0	6.74965	0	0	0	0	0	0	5.8035	low
4	3	bma-mir-49-p5_1ss12AG	AGTAGCTTCATGTGTGTTCTTCGT	24	CAWD010001599.1	+	18400	18512	aagattcaggacagctAGTAGCTTCATGTGTGTTCTTCGTtgataagtacactcgttgtattgattgatatattcgAAGCACCATGTGAAGCTGCTCTctgatcttggatgaa	2	bma-mir-49,prd-mir-49,	bma-mir-49	catctcaaaagccaggacggtcagtagcttcatatgtgttcttcgttgataagtacactttgttgtattgaaaatgatattcgAAGCACCATGTGAAGCTGCTCTctgaccttggatgaatttccgtag	bma-mir-49-p5	agtagcttcatatgtgttcttcgt	5'	New	gp2a	...(((((((((((..((((((((((..((.((.((((((..((.((((((.....)))))).))..)......))))).))))..))))))))))..))).))))))))...	107	39.8	-43.6	0	0	0	0	6	0	0	0	0	0	0	0	0	0	0	0	1.34993	0	0	0	0	0	0	0	low
4	4	bma-miR-49	AAGCACCATGTGAAGCTGCTCT	22	CAWD010001599.1	+	18400	18512	aagattcaggacagctAGTAGCTTCATGTGTGTTCTTCGTtgataagtacactcgttgtattgattgatatattcgAAGCACCATGTGAAGCTGCTCTctgatcttggatgaa	2	bma-mir-49,prd-mir-49,	bma-mir-49	catctcaaaagccaggacggtcagtagcttcatatgtgttcttcgttgataagtacactttgttgtattgaaaatgatattcgAAGCACCATGTGAAGCTGCTCTctgaccttggatgaatttccgtag	bma-miR-49	AAGCACCATGTGAAGCTGCTCT	3'	Yes	gp2a	...(((((((((((..((((((((((..((.((.((((((..((.((((((.....)))))).))..)......))))).))))..))))))))))..))).))))))))...	107	39.8	-43.6	0	0	0	0	40	0	0	0	0	46	0	166	0	0	0	0	8.99954	0	0	0	0	19.738	0	27.5252	middle
5	5	cbr-miR-50_L+1	CTGATATGTCTGATATTCTTGGGTT	25	CAWD010001085.1	+	21328	21417	cctgcatatgcagtgTTGATATGTCTGATATTCTTGGGTTgtgcaaagtcaaccagcatctcagacgtatcgaccactgtgtatcgctcc	1	cbr-mir-50,	cbr-mir-50	ttccacccaccggccgcTGATATGTCTGATATTCTTGGGTTatctgataatgattgttgtaactcaagtattagacgtatcgacggccggctgggttggaa	cbr-miR-50	TGATATGTCTGATATTCTTGGGTT	5'	Diff	gp2a	...(((((..((((((((((((((((((.((.((..(((((........))))))).)).)))))))))))))).))))..))).))...	84	46.7	-38.7	0	0	0	0	0	0	0	0	0	0	0	6	0	0	0	0	0	0	0	0	0	0	0	0.994887	low
6	6	prd-miR-72-5p_R+2	AGGCAAGATGTTGGCATAGCTGAG	24	CAWD010000685.1	-	42152	42253	caAGGCAAGATGTTGGCATAGCTGAAtgtaatgatgattgggctcataattttgatccaaatcaacttgcactgaatttcagccgtgctacattaggccatc	1	prd-mir-72,	prd-mir-72	AGGCAAGATGTTGGCATAGCTGagtcccattcaatatttgtatctcaGCCATGCTACATAGGGCCATG	prd-miR-72-5p	AGGCAAGATGTTGGCATAGCTG	5'	Diff	gp2a	...(((..((((.(((((..(((((((((((...(((((.((.(((......))).)).)))))..)))))......))))))..)))))))))..)))...	96	41.2	-35.5	0	0	0	0	0	0	0	0	0	5	0	0	0	0	0	0	0	0	0	0	0	2.14544	0	0	low
7	7	asu-miR-81b-3p_1ss18TC	TGAGATCATGCCACATCCGTCT	22	CAWD010007185.1	-	4124	4212	aaacgattttcaatacggatgtgcttgtatgtcatgcatcaaaagaaataaatcaTGAGATCATGCCACATCCGTCTtgacgattgcta	1	asu-mir-81b,	asu-mir-81b	ttgttctcaaaACGGGTGTGCATGCAGATCATGgtgtaatatagctcaTGAGATCATGCCACATCTGTCTtgaaagcca	asu-miR-81b-3p	TGAGATCATGCCACATCTGTCT	3'	Diff	gp2a	...((((..((((.((((((((((.((.((.(((((.................))))).)))).).))))))))).))))..))))...	83	37.1	-27.5	0	32	8	114	824	88	0	82	0	291	85	2268	0	55.9484	32.0691	71.9144	185.39	90.859	0	80.5885	0	124.864	50.8428	376.067	middle
8	8	asu-miR-83-5p_1ss15TA	CCTGAATTTGTTTGAGTGCTGGA	23	CAWD010001861.1	+	4955	5035	cttttggatCCTGAATTTGTTTGAGTGCTGGAtggaatgtagtaaaatctcTAGCACCATTTAAATTCAGTATtccaactg	4	asu-mir-83,cbn-mir-83-1,cbn-mir-83-2,crm-mir-83,	asu-mir-83	gatctctgaatCCTGAATTTGTTTGTGTGCTGGAcagaacccatctcTAGCACCATTTAAATTCAGCATttctgaggt	asu-miR-83-5p	CCTGAATTTGTTTGTGTGCTGGA	5'	Diff	gp2a	...(((((..(((((((((..((.((((((((.................))))))))))..)))))))))...)))))...	75	35.8	-27.5	0	0	0	6	0	6	0	17	0	0	10	0	0	0	0	3.78497	0	6.19493	0	16.7074	0	0	5.9815	0	middle
8	9	asu-miR-83-3p_1ss20CT	TAGCACCATTTAAATTCAGTAT	22	CAWD010001861.1	+	4955	5035	cttttggatCCTGAATTTGTTTGAGTGCTGGAtggaatgtagtaaaatctcTAGCACCATTTAAATTCAGTATtccaactg	4	asu-mir-83,cbn-mir-83-1,cbn-mir-83-2,crm-mir-83,	asu-mir-83	gatctctgaatCCTGAATTTGTTTGTGTGCTGGAcagaacccatctcTAGCACCATTTAAATTCAGCATttctgaggt	asu-miR-83-3p	TAGCACCATTTAAATTCAGCAT	3'	Diff	gp2a	...(((((..(((((((((..((.((((((((.................))))))))))..)))))))))...)))))...	75	35.8	-27.5	0	0	0	7	67	0	0	0	0	40	22	251	0	0	0	4.41579	15.0742	0	0	0	0	17.1635	13.1593	41.6194	middle
9	10	bma-miR-100c_R+1_1ss12CT	AACCCGTAGAATTGAAATCGTGT	23	CAWD010000851.1	-	3352	3444	acctccatcgttttcgatcAACCCGTAGAATTGAAATCGTGTttgattttggtaacacgattctattctcgggtagattgcttgcgtggattt	1	bma-mir-100c,	bma-mir-100c	gttttcgatcAACCCGTAGAACTGAAATCGTGtttgatttttgcaacacgattctgttctcgggtcgattgcttgc	bma-miR-100c	AACCCGTAGAACTGAAATCGTG	5'	Diff	gp2a	...((((.(((...(((((.(((((.(((((.(.(((((((((..........)))))))))).)))))))))).)))))...)))))))...	87	40.9	-36.8	372	267	134	1265	1685	541	133	142	32	911	1093	1685	824.619	466.819	537.158	797.997	379.105	558.577	387.986	139.556	172.005	390.899	653.778	279.397	high
10	11	bma-miR-133_L+1	ATTGGTCCCCTTCAACCAGCTA	22	CAWD010000979.1	+	108848	108937	cccgagtatttacatacctggttgtagtcggactaaattgttatgttttctgaatcaATTGGTCCCCTTCAACCAGCTAtgtttctcctc	3	bma-mir-133,asu-mir-133,hco-mir-133,	bma-mir-133	ttgattggacaaggtatgctatgacggacatttacatacctggttgtagtcgaaccaaattgttatatttttaaaatcaaTTGGTCCCCTTCAACCAGCTAtgtttctcctcctgtaaacatctagttaa	bma-miR-133	TTGGTCCCCTTCAACCAGCTA	3'	Diff	gp2a	...(((.....(((((.(((((((.((..(((((((.(((...............)))))))))).)).))))))).)))))..)))...	84	41.1	-26.8	21	0	0	6	51	10	5	0	5	92	6	192	46.551	0	0	3.78497	11.4744	10.3249	14.5859	0	26.8759	39.476	3.5889	31.8364	middle
11	12	bma-miR-279_R+1	TGACTAGAACCATACTCAGCT	21	CAWD010006889.1	+	2267	2396	ttacctggaaaatagataataattgctgtttgctcgtagctgagcatggttcttagtcatgtgacatagaaacggattcaTGACTAGAACCATACTCAGCTatgcgatctggcatttttatccaggtttt	2	bma-mir-279,hpo-mir-61b,	bma-mir-279	tcattcgtagctgagcatggttcttagtcatgtggcatgtaagagattcaTGACTAGAACCATACTCAGCtatgtgacccggcattcttaa	bma-miR-279	TGACTAGAACCATACTCAGC	3'	Diff	gp2a	..(((((((...((((.......((((..((((..(((((((((.((((((((.(((((((.................))))))))))))))).)))))))))))))...))))..)))))))))))...	125	38.5	-50.7	44	15	18	75	951	34	10	22	0	244	84	1797	97.5355	26.2258	72.1556	47.3121	213.964	35.1046	29.1718	21.6213	0	104.697	50.2446	297.969	middle
12	13	bma-miR-281-5p_1ss11TC	AAGAGAGCCACCTGTTGACAGT	22	CAWD010002182.1	+	53916	54018	caaatggtaaatgcagacgactAAGAGAGCCACCTGTTGACAGTcgtatattgtaacTGTCATGGAGTTGCTCTCTTTAtatgtctgtgttctaagccatctt	3	bma-mir-281,asu-mir-46,prd-mir-46,	bma-mir-281	ggtgaacgcagacgacaAAGAGAGCCATCTGTTGACAGTcatatattgcaacTGTCATGGAATTGCTCTCTTTAcatgcctgtgttctaag	bma-miR-281-5p	AAGAGAGCCATCTGTTGACAGT	5'	Diff	gp2a	...(((((.((..((((((...((((((((.(((..(.((((((..(.....)..)))))))..).)).))))))))....))))))..))....)))))...	97	40.8	-39.1	0	9	7	30	77	8	9	0	6	11	37	127	0	15.7355	28.0605	18.9248	17.3241	8.25991	26.2547	0	32.251	4.71996	22.1316	21.0584	middle
12	14	bma-miR-281-3p_1ss10AG	TGTCATGGAGTTGCTCTCTTTA	22	CAWD010002182.1	+	53916	54018	caaatggtaaatgcagacgactAAGAGAGCCACCTGTTGACAGTcgtatattgtaacTGTCATGGAGTTGCTCTCTTTAtatgtctgtgttctaagccatctt	3	bma-mir-281,asu-mir-46,prd-mir-46,	bma-mir-281	ggtgaacgcagacgacaAAGAGAGCCATCTGTTGACAGTcatatattgcaacTGTCATGGAATTGCTCTCTTTAcatgcctgtgttctaag	bma-miR-281-3p	TGTCATGGAATTGCTCTCTTTA	3'	Diff	gp2a	...(((((.((..((((((...((((((((.(((..(.((((((..(.....)..)))))))..).)).))))))))....))))))..))....)))))...	97	40.8	-39.1	0	0	0	5	43	0	0	23	0	18	7	110	0	0	0	3.15414	9.6745	0	0	22.6041	0	7.72357	4.18705	18.2396	middle
13	15	asu-miR-993-3p	TAAGCTCGTCTCTACAGGCAGG	22	CAWD010009890.1	-	824	924	atcgttttcttggatggttcaccctgtaggtccgggtttatctgacctatttgaaccaaaaTAAGCTCGTCTCTACAGGCAGGaccttctaggctaatctt	3	asu-mir-993,hco-mir-993,hpo-mir-993,	asu-mir-993	cggatggtttACCCTGTAGAAGCGTGTTTATCtgcacatttcaaaaTAAGCTCGTCTCTACAGGCAGGaccttccag	asu-miR-993-3p	TAAGCTCGTCTCTACAGGCAGG	3'	Yes	gp2a	...(((..((((((.(((((..((((((((..(((((((((.((............))..)))))))))..))))))))..))))).))))))..)))...	95	44.6	-34.5	0	19	0	94	838	43	12	40	0	321	86	1556	0	33.2193	0	59.2978	188.54	44.397	35.0062	39.3115	0	137.737	51.4409	258.007	middle
14	16	bma-miR-5361_1ss11CT	TGGGATATCTTGGAAGGTTTCG	22	CAWD010001152.1	-	34520	34611	caaggcgtattaaacttTGGGATATCTTGGAAGGTTTCGgaaatatttagctcgaaaacttccatggtatctccaatttaattgacgctata	2	bma-mir-5361,asu-mir-5361,	bma-mir-5361	gcttacgaaagcgtattaagctcTGGGATATCTCGGAAGGTTTCGgaaatatttggctcgaaaacttccatgatatcttcgatttaattcacgctatattcttta	bma-miR-5361	TGGGATATCTCGGAAGGTTTCG	5'	Diff	gp2a	...(((((((((((..((((((((((.((((((.((((((...........)))))).)))))).)))))).))))))))))..)))))...	86	35.9	-32.2	0	0	0	0	5	0	0	0	0	0	0	9	0	0	0	0	1.12494	0	0	0	0	0	0	1.49233	low
15	17	bma-miR-5363-5p_1ss18CT	ATGGGCAACGTTTCAAATCGTGT	23	CAWD010000944.1	-	2062	2150	gaaagctatgcgttgATGGGCAACGTTTCAAATCGTGTtgtcatctgaagttaAACGGTTTGAGTGTTGTCCAACattgctacgctgta	1	bma-mir-5363,	bma-mir-5363	tttccacataagccatgcgttgATGGGCAACGTTTCAAACCGTGTtgcccgtctgaagttaaACGGTTTGAATGTTGTCCAACAttgctacgctttatctctttctc	bma-miR-5363-5p	ATGGGCAACGTTTCAAACCGTGT	5'	Diff	gp2a	...(((...((..((.((((((((...(((((((((....((....))......)))))))))..)))))))).))..))...)))...	83	42.7	-28.9	0	0	0	0	14	0	0	0	0	0	0	51	0	0	0	0	3.14984	0	0	0	0	0	0	8.45654	low
15	18	bma-miR-5363-3p_L+1R-1_1ss11AG	AACGGTTTGAGTGTTGTCCAAC	22	CAWD010000944.1	-	2062	2150	gaaagctatgcgttgATGGGCAACGTTTCAAATCGTGTtgtcatctgaagttaAACGGTTTGAGTGTTGTCCAACattgctacgctgta	1	bma-mir-5363,	bma-mir-5363	tttccacataagccatgcgttgATGGGCAACGTTTCAAACCGTGTtgcccgtctgaagttaaACGGTTTGAATGTTGTCCAACAttgctacgctttatctctttctc	bma-miR-5363-3p	ACGGTTTGAATGTTGTCCAACA	3'	Diff	gp2a	...(((...((..((.((((((((...(((((((((....((....))......)))))))))..)))))))).))..))...)))...	83	42.7	-28.9	0	0	0	0	27	0	0	0	0	0	0	0	0	0	0	0	6.07469	0	0	0	0	0	0	0	low
16	19	bma-miR-5364	CGAGGTATTGTTTATTGGCTGA	22	CAWD010006447.1	-	1973	2070	atcgatggttaagcgattcagctaataaacgttacttcagcttgattgcatataaatgcCGAGGTATTGTTTATTGGCTGAatgctattactatcaaa	1	bma-mir-5364,	bma-mir-5364	ttcttctttccattcttttcctttcatcgtcaattgtagcacggttaagcaattcagctaataaacactacttctgcttgatgcgtacaggtgcCGAGGTATTGTTTATTGGCTGAgtgctatacctccagtattcatcg	bma-miR-5364	CGAGGTATTGTTTATTGGCTGA	3'	Yes	gp2a	...((((((..(((.(((((((((((((((..((((((.((................)).))))))..))))))))))))))))))...))))))...	92	34.7	-38.7	5	26	0	70	744	48	11	32	0	240	57	1577	11.0836	45.4581	0	44.1579	167.391	49.5595	32.089	31.4492	0	102.981	34.0946	261.489	middle
17	20	bma-miR-5366-3p_1ss11GA	TTAGCAGCACAGCGCATTTGCG	22	CAWD010010118.1	-	36	108	taagtccgtaaatgcactatgttgctaattatgtatatttggaaaTTAGCAGCACAGCGCATTTGCGcacaat	1	bma-mir-5366,	bma-mir-5366	ttataaaatagccataagcccgTAAATGCACTATGTTGCTAATTatgtgcgtttggaaaTTAGCAGCACGGCGCATTTGCGcgcaatctggcaatgcctattaatac	bma-miR-5366-3p	TTAGCAGCACGGCGCATTTGCG	3'	Diff	gp2a	...((.(((((((((.((.(((((((((((.............))))))))))).)).))))))))).))...	67	37	-28.6	0	0	0	0	0	0	0	0	0	0	0	9	0	0	0	0	0	0	0	0	0	0	0	1.49233	low
18	21	bma-miR-5841-3p	TTTGGCACCATTCAGACCACTA	22	CAWD010006889.1	+	5209	5297	aatgtgtggaggagtagtggcctggattttgtccaaagcgttaaaagatagcTTTGGCACCATTCAGACCACTAcacctatctcacttt	1	bma-mir-5841,	bma-mir-5841	tacctacgtgaagtattctgaatgctgtaattgttttatttaaattatgggagtaATGGCCTGGATTTTGTCCAAAGCgttgtaatacagcTTTGGCACCATTCAGACCACTAcacctaatttcacctttatacc	bma-miR-5841-3p	TTTGGCACCATTCAGACCACTA	3'	Yes	gp2a	...(((.(((((.(((((((.((((((..((.(((((((...........)))))))))..)))))).))))))).))).)).)))...	83	43.8	-38.2	6	0	0	11	30	7	0	0	0	0	8	91	13.3003	0	0	6.93911	6.74965	7.22742	0	0	0	0	4.7852	15.0891	middle
19	22	bma-miR-5845_L-1_1ss10CT	TTTTGTATTAGTAAACCGGAAT	22	CAWD010000908.1	+	1659	1761	aaatgatatatcacagatgtatttcggttttacaatacaaaaccatgcatttgaaaatgaTTTTGTATTAGTAAACCGGAATttatcagtgataaattcactg	1	bma-mir-5845,	bma-mir-5845	agaatgactggaacagatgtatttcggttttaagatacaaaaccatgcatctggaaatgATTTTGTATCAGTAAACCGGAATctatccgtgacaaactcaccacca	bma-miR-5845	ATTTTGTATCAGTAAACCGGAAT	3'	Diff	gp2a	...(((..((((((.(((..((((((((((.(((((((((((.(((..........))).))))))))).))))))))))))..))).))))))...)))...	97	27.2	-30.7	0	0	0	0	0	0	0	0	0	0	0	14	0	0	0	0	0	0	0	0	0	0	0	2.3214	low
20	23	bma-miR-5866	TTACCATGTTGATCGATCTCCA	22	CAWD010002018.1	-	15677	15777	tgtaatgaagtagaacaaatgagattgattttcattggtacctttgcaatatatagTTACCATGTTGATCGATCTCCAttgttctcgttcactttattctt	1	bma-mir-5866,	bma-mir-5866	ctgtcacatgaagtaggacaagtgagattgattttcactggtacctttgcagtatgtagTTACCATGTTGATCGATCTCCAttgttcgtgttcgttttaccctta	bma-miR-5866	TTACCATGTTGATCGATCTCCA	3'	Yes	gp2a	...(((((((((((((((..((((((((((..(((.((((.((...........)).)))))))..))))))))))..))))))).....))))))))...	95	31.7	-31.1	0	25	0	11	132	10	0	15	0	88	46	193	0	43.7097	0	6.93911	29.6985	10.3249	0	14.7418	0	37.7597	27.5149	32.0022	middle
1	1	bma-miR-34	TGGCAGTGTGGTTAGCTGGTTGT	23	CAWD010001538.1	-	17856	17944	aacgggggttaccgggTGGCAGTGTGGTTAGCTGGTTGTcagcataccggacaaCGGCTATCGTCACTGCCGTCCcggttttcctcaag	4	bma-mir-34,asu-mir-34,hpo-mir-34,prd-mir-34,	bma-mir-34	ccaaatacggggatttaccgggTGGCAGTGTGGTTAGCTGGTTGTcagcatatcggacaacggctatcatcactgccgtcctggttttcctaaagttcagcatcttcctgt	bma-miR-34	TGGCAGTGTGGTTAGCTGGTTGT	5'	Yes	gp2b	...(((((..((((((((((((((((((.(((((.(((((.........)))))))))))))).)))))))).))))))..)))))...	83	58.4	-49.6	0	5	0	11	210	0	0	75	5	66	17	462	0	8.74193	0	6.93911	47.2476	0	0	73.709	26.8759	28.3198	10.1686	76.6063	middle
1	2	asu-miR-34-3p_L-2_2ss11AG12CT	CGGCTATCGTCACTGCCGTCC	21	CAWD010001538.1	-	17856	17944	aacgggggttaccgggTGGCAGTGTGGTTAGCTGGTTGTcagcataccggacaaCGGCTATCGTCACTGCCGTCCcggttttcctcaag	4	bma-mir-34,asu-mir-34,hpo-mir-34,prd-mir-34,	asu-mir-34	gcggataagtcaccggcTGGCAGTGTGGTTAGCTGGTTGTcagatgtgagacAACGGCTATCACCACTGCCGTCCtggtggttcgtccatccg	asu-miR-34-3p	AACGGCTATCACCACTGCCGTCC	3'	Diff	gp2b	...(((((..((((((((((((((((((.(((((.(((((.........)))))))))))))).)))))))).))))))..)))))...	83	58.4	-49.6	0	0	0	0	13	0	0	8	0	0	0	22	0	0	0	0	2.92485	0	0	7.86229	0	0	0	3.64792	low
2	3	bma-miR-84-5p	TGAGGTAGTTTATAAAGCTGCGA	23	CAWD010001440.1	+	4172	4233	gaTGAGGTAGTTTATAAAGCTGCGAgagtaaattaagttcgcagattttaagctatctcgac	3	bma-mir-84-2,bma-mir-84-1,asu-mir-84,	bma-mir-84-1	tttccaattgcaatgaggctgcTGAGGTAGTTTATAAAGCTGCGAgagaaaatcaaactcGCAGATTTTAAGCTATCTCCACtgcctttattgcatgattcttt	bma-miR-84-5p	TGAGGTAGTTTATAAAGCTGCGA	5'	Yes	gp2b	..((((((((((((.....(((((((..((...))..)))))))....))))))))))))..	58	37.1	-23.8	0	0	0	0	0	0	0	0	0	0	0	23	0	0	0	0	0	0	0	0	0	0	0	3.81373	low
3	4	asu-miR-92-3p_L+2	AATATTGCACTCGTCCCGGCCTGA	24	CAWD010002430.1	+	1589	1687	tttgcactagtcagtcaggtcgagtcgtttgcactattcagacagaagttcaccatttggcGATATTGCACTCGTCCCGGCCTGAgtgttagttgctgc	6	asu-mir-92,hco-mir-235,hpo-mir-235,cbn-mir-235,crm-mir-235,ppc-mir-235,	asu-mir-92	gacacagtcAGGCCGAGTCGTCTGCATTATTcggaagcagcaaacggcaaTATTGCACTCGTCCCGGCCTGAgtgcgcgttca	asu-miR-92-3p	TATTGCACTCGTCCCGGCCTGA	3'	Diff	gp2b	...(((((((.((.((((((((...((..((((...(((.....)))..((.((....)).))...))))..))...)))))))).))))))).))...	93	49.5	-32.2	0	0	0	0	7	0	0	0	0	0	0	14	0	0	0	0	1.57492	0	0	0	0	0	0	2.3214	low
4	5	prd-miR-277-3p_1ss12AG	TAAATGCACCTGTCTGGTATGC	22	CAWD010001539.1	-	1020	1091	TAAATGCACCTGTCTGGTATGCagaccaattggacgttgtagactttccatgtggatactttatgcgggaat	1	prd-mir-277,	prd-mir-277	GTGCCAGGAGCTGCGTTTTCGgcataattacagcacgTAAATGCACCTATCTGGTATGC	prd-miR-277-3p	TAAATGCACCTATCTGGTATGC	5'	Diff	gp2b	........(((((..(((((.....(((..((((.(((...)))..))))..))))))))....)))))...	61	43.1	-14.2	0	0	0	0	0	0	0	0	0	0	0	14	0	0	0	0	0	0	0	0	0	0	0	2.3214	low
5	6	bma-miR-307_1ss22GA	TCACAACCTCCTTGAGTAAGCAGA	24	CAWD010001621.1	-	3108	3223	attataaggttatacggcgttcagcttactcggatggttgtatgatgttttcagaaatctatttaaattcaTCACAACCTCCTTGAGTAAGCAGAttgctttcgtagccttatcca	1	bma-mir-307,	bma-mir-307	ctgaaaaggttgcatggcgttcagcttactcagctggttgtatgatgttatccggaattccttcagttcaTCACAACCTCCTTGAGTAAGCGGActgctttcttaacctttcgtcccc	bma-miR-307	TCACAACCTCCTTGAGTAAGCGGA	3'	Diff	gp2b	...((((((((((..(((..((.(((((((((((.((((((..((((..((.(((......))).))..)))))))))))))..)))))))).))..)))...))))))))))...	110	37.1	-40.6	0	0	0	0	92	0	0	0	0	62	8	218	0	0	0	0	20.6989	0	0	0	0	26.6034	4.7852	36.1475	middle
6	7	bma-miR-5843	ATGAGCAACTTTGCCTTCGTTGA	23	CAWD010000803.1	+	14927	15023	cggtgaggggcacgttcgtcATGAGCAACTTTGCCTTCGTTGAggataattgacatcaacttggctctgctgctcaagatgacagtccccctcaatc	1	bma-mir-5843,	bma-mir-5843	tcacagagaatggtgcgtttatcATGAGCAACTTTGCCTTCGTTGAgggtaattgacatcaacttggctctgctgctcaagatgacggtgcccttcacttcctct	bma-miR-5843	ATGAGCAACTTTGCCTTCGTTGA	5'	Yes	gp2b	...(((((((.((..(((((.((((((.....(((...(((((............)))))..))).....)))))).)))))..)).)))))))...	91	51.5	-39.4	0	0	5	35	145	31	22	6	0	350	38	552	0	0	20.0432	22.079	32.6233	32.0072	64.1781	5.89672	0	150.181	22.7297	91.5296	middle
1	1	asu-miR-1-5p_R-1_1ss12AG	CGTACTTCTTTGCATCGCCAT	21						10	ppc-mir-1,asu-mir-1,hco-mir-1,hpo-mir-1,cel-mir-1,cbr-mir-1,cbn-mir-1-1,cbn-mir-1-2,crm-mir-1,prd-mir-1,	asu-mir-1	ttctgttgcatCGTACTTCTTTACATCGCCATActggtatttcaaagagctaTGGAATGTAAAGAAGTATGTAgttactgaa	asu-miR-1-5p	CGTACTTCTTTACATCGCCATA	5'	Diff	gp3	(((((...((((....((((((.((((((((((((((...(((((.....((((.....)))).)))))..)))))))))))))).)))))).)))).))))).	103	49	-44.1	0	0	0	0	5	0	0	0	0	0	0	0	0	0	0	0	1.12494	0	0	0	0	0	0	0	low
1	2	ppc-miR-1_R+1	TGGAATGTAAAGAAGTATGTA	21						10	ppc-mir-1,asu-mir-1,hco-mir-1,hpo-mir-1,cel-mir-1,cbr-mir-1,cbn-mir-1-1,cbn-mir-1-2,crm-mir-1,prd-mir-1,	ppc-mir-1	ctctcactcctcattcaccgttccgtacttctttgcagccccatacttgcccgcatgaagtggttaTGGAATGTAAAGAAGTATGTaatggtcgaggcgagagc	ppc-miR-1	TGGAATGTAAAGAAGTATGT	3'	Diff	gp3	(((((...((((....((((((.((((((((((((((...(((((.....((((.....)))).)))))..)))))))))))))).)))))).)))).))))).	103	49	-44.1	34	47	45	136	959	90	0	53	0	444	214	3293	75.3684	82.1742	180.389	85.7926	215.764	92.924	0	52.0877	0	190.515	128.004	546.027	middle
2	3	asu-miR-2a-3p_L-2_1ss21TA	TCACAGCCAGCTTTGATGAGC	21						7	asu-mir-2a,hco-mir-2,cel-mir-2,cbr-mir-2,cbn-mir-2-1,cbn-mir-2-2,crm-mir-2,	asu-mir-2a	gttccagcaCGTCAAAGTGGTGGTGATTTGttgtggataagctcaTATCACAGCCAGCTTTGATGTGCtgtggcagtc	asu-miR-2a-3p	TATCACAGCCAGCTTTGATGTGC	3'	Diff	gp3	((..((((((((((((((((..(((((.((..((......)).)).)))))..))).)))))))))))))..))....	74	48.7	-37.9	0	0	0	0	0	5	0	20	5	0	16	29	0	0	0	0	0	5.16244	0	19.6557	26.8759	0	9.5704	4.80862	middle
3	4	bma-miR-2c_R+1_1ss20TC	CATCACAGCACGATTCGGCCCG	22						1	bma-mir-2c,	bma-mir-2c	caaatctcgtgagccgtatcggctttgtggtacattgtaattcggttatgCATCACAGCACGATTCGGCTCgcgaagtgttaatttttcat	bma-miR-2c	CATCACAGCACGATTCGGCTC	3'	Diff	gp3	......((((((((((.(((((((..(((((.(((............))).)))))))).)))).))))))))))................	69	44	-32.7	0	0	0	0	23	0	0	0	0	40	0	45	0	0	0	0	5.17473	0	0	0	0	17.1635	0	7.46165	middle
4	5	bma-miR-45_R-1	CGACTAGAGGAACATTCAGCA	21						1	bma-mir-45,	bma-mir-45	gatcgtaaaactaagtaccattctggatgtttctctgagtcatatgtcaaatttatatatctaCGACTAGAGGAACATTCAGCATtggttatggtttgcttatataca	bma-miR-45	CGACTAGAGGAACATTCAGCAT	3'	Diff	gp3	....((.((((((...((((..((((((((((((((.((((((((((.......))))))....))))))))))))))))))...))))..)))))))).........	95	33.3	-33.3	0	0	0	0	0	0	0	0	0	0	0	10	0	0	0	0	0	0	0	0	0	0	0	1.65814	low
5	6	bma-miR-60_L-1R-1	TATTATGCACATTTTCATGCAA	22						1	bma-mir-60,	bma-mir-60	tcagtgcttagcattgaactgtgcataaaatccaatcatttcttatagtgATATTATGCACATTTTCATGCAAAgcattcaagt	bma-miR-60	ATATTATGCACATTTTCATGCAAA	3'	Diff	gp3	..(((((((.((((..((.(((((((((......((((((......)))))).))))))))).))..)))).))))))).....	77	32.1	-26.4	0	0	0	0	0	0	0	0	0	0	0	16	0	0	0	0	0	0	0	0	0	0	0	2.65303	low
6	7	asu-miR-100a-5p_R+2	AACCCGTAGATCCGAACTTGTGTTTT	26						4	asu-mir-100a-1,asu-mir-100a-2,hpo-mir-100,prd-mir-100,	asu-mir-100a-2	cgattcattgtgtactgaagcaggggtgtgtgcggtcAACCCGTAGATCCGAACTTGTGTTgggtttggtaaCATGAGCTCGGCACTCGGGTAGActgcgtcatcccagcccgccacccaatgcccg	asu-miR-100a-5p	AACCCGTAGATCCGAACTTGTGTT	5'	Diff	gp3	((((((..(((((.(((..((((.((((((((.........))))))))))))..))))))))..))))))......	71	50.6	-30	0	10	0	14	15	0	0	6	0	18	6	18	0	17.4839	0	8.83159	3.37483	0	0	5.89672	0	7.72357	3.5889	2.98466	middle
7	8	ppc-miR-124_R+4	TAAGGCACGCGGTGAATGCCAAGA	24						1	ppc-mir-124,	ppc-mir-124	gaagggtcgttaattcacttcgctttcaccggtgactttagtgctttgtcacagagagaacTAAGGCACGCGGTGAATGCCaagagaataacgaatccatca	ppc-miR-124	TAAGGCACGCGGTGAATGCC	3'	Diff	gp3	((.((((((((.((((.(((.((.((((((((((.(((((((.((((.......)))).)))))))))).))))))).)).))).))))))))).))).)).	101	46.1	-42.6	0	0	0	0	0	0	0	0	0	0	5	0	0	0	0	0	0	0	0	0	0	0	2.99075	0	low
8	9	asu-miR-239-5p_L+2	AATTTGTACTTCGGCTAAGGTGCTG	25						1	asu-mir-239,	asu-mir-239	ttgttgaacTTTGTACTTCGGCTAAGGTGCTGctctatggcggccagTACCTTGGCTAGGTGCAACGCtgaatagttgg	asu-miR-239-5p	TTTGTACTTCGGCTAAGGTGCTG	5'	Diff	gp3	......((((((((((((.(((((((((((((..(......)..)))))))))))))))))))))........))))..	71	50.6	-30.1	0	0	0	0	0	0	0	0	0	10	0	10	0	0	0	0	0	0	0	0	0	4.29087	0	1.65814	low
9	10	prd-miR-7964a-3p_L-2_1ss3CA	AAACCACTCGCTGCTACC	18						1	prd-mir-7964a,	prd-mir-7964a	TAGCCGTGTTTGGGACCCgtgaagcgaccggGTCAACCACTCGCTGCTACC	prd-miR-7964a-3p	GTCAACCACTCGCTGCTACC	3'	Diff	gp3	((((.(((..(((((((((.........))))))..)))..))).))))..	49	62.7	-20.3	0	0	0	0	7	0	0	0	0	17	0	12	0	0	0	0	1.57492	0	0	0	0	7.29449	0	1.98977	low
10	11	hpo-miR-10078-5p_1ss10TC	ATCTCATCCCGATCGCCA	18						1	hpo-mir-10078,	hpo-mir-10078	ATCTCATCCTGATCGCCAgtgttacaactgacagacgcactGGTTTATCGCAGACGAAGAATG	hpo-miR-10078-5p	ATCTCATCCTGATCGCCA	5'	Diff	gp3	.((((.((.((((.((((((((..............))))))))..))))..)).)).))...	59	47.6	-12.9	0	0	0	0	90	0	0	5	0	15	12	62	0	0	0	0	20.249	0	0	4.91393	0	6.43631	7.1778	10.2805	middle
11	12	cbn-let-7_R+1	TGAGGTAGTAGGTTGTATAGTTT	23						6	cbn-let-7,bma-let-7,cel-let-7,cbr-let-7,crm-let-7,prd-let-7,	cbn-let-7	TGAGGTAGTAGGTTGTATAGTTtagaatcatatcccggtgaactatgcaagcttctacctcacc	cbn-let-7	TGAGGTAGTAGGTTGTATAGTT	5'	Diff	gp3	((((((((.((.((((((((((((..............)))))))))))).)).))))))))..	62	42.2	-27.2	31	7	12	0	27	84	7	62	0	20	6	0	68.7182	12.2387	48.1037	0	6.07469	86.7291	20.4203	60.9328	0	8.58175	3.5889	0	middle
1	1	PC-5p-617676_5	TTTCTGGTGCCCGAAGTGAGGTT	23	CAWD010000861.1	+	25217	25310	ctctcacaaaataaaaTTTCTGGTGCCCGAGGTGAGGTTcgaattcatgattatcagacCTCACTTCGGGCACCAGAAATTtatgttgtgaagg	0						5'	New	gp4	(..((((((....(((((((((((((((((((((((((..((...........))..)))))))))))))))))))))))))...))))))..)	94	42.6	-54.7	0	0	0	0	0	0	0	0	0	0	2.5	0	0	0	0	0	0	0	0	0	0	0	1.49538	0	low
1	2	PC-3p-126616_20	CTCACCTCGGGCACCAGAAATT	22	CAWD010000861.1	+	25217	25310	ctctcacaaaataaaaTTTCTGGTGCCCGAGGTGAGGTTcgaattcatgattatcagacCTCACTTCGGGCACCAGAAATTtatgttgtgaagg	0						3'	New	gp4	(..((((((....(((((((((((((((((((((((((..((...........))..)))))))))))))))))))))))))...))))))..)	94	42.6	-54.7	0	0	0	0	4.5	0	0	5.5	0	0	0	0	0	0	0	0	1.01245	0	0	5.40533	0	0	0	0	low
2	3	PC-3p-395342_7	CACGGTAGGATTCATTAC	18	CAWD010003629.1	-	1827	1908	tcttaactttaactggtaaatgaattaacataaacaattaaataattgtCACGGTAGGATTCATTTCtgattacagttggta	0						3'	New	gp4	...(((((.(((..((.(((((((((.((....((((((....))))))....))..)))))))))))..))).)))))...	76	26.8	-16.7	0	0	3.5	0	0	3	0	0	0	0	0	0	0	0	14.0303	0	0	3.09747	0	0	0	0	0	0	middle
3	3	PC-3p-395342_7	CACGGTAGGATTCATTAC	18	CAWD010009604.1	-	4178	4259	tcttaactttaactggtaaatgaattaacataaacaattaaataattgtCACGGTAGGATTCATTTCtgattacagttggta	0						3'	New	gp4	...(((((.(((..((.(((((((((.((....((((((....))))))....))..)))))))))))..))).)))))...	76	26.8	-16.7	0	0	3.5	0	0	3	0	0	0	0	0	0	0	0	14.0303	0	0	3.09747	0	0	0	0	0	0	middle
4	4	PC-5p-65613_44	GATGGATCAGTTTATAATGAAT	22	CAWD010000138.1	-	9696	9782	aaatcaatcaggGATGGATCAGTTTATAATGAATgagtttattccatatatggaatTCATTATAACTGATCCATGGTtgattgaatt	0						5'	New	gp4	...((((((((..(((((((((.(((((((((((........((((....))))))))))))))))))))))))..))))))))...	81	28.7	-35.4	0	0	0	5	0	0	0	0	0	10	0	29	0	0	0	3.15414	0	0	0	0	0	4.29087	0	4.80862	low
4	5	PC-3p-49149_62	TCATTATAACTGATCCATGGT	21	CAWD010000138.1	-	9696	9782	aaatcaatcaggGATGGATCAGTTTATAATGAATgagtttattccatatatggaatTCATTATAACTGATCCATGGTtgattgaatt	0						3'	New	gp4	...((((((((..(((((((((.(((((((((((........((((....))))))))))))))))))))))))..))))))))...	81	28.7	-35.4	0	0	0	0	23	0	0	0	0	0	0	49	0	0	0	0	5.17473	0	0	0	0	0	0	8.12491	low
5	6	PC-3p-5191_869	TCACCGAAAGCATTGTTCTAA	21	CAWD010007638.1	+	169	261	atcgagaagctcaaccattaggagcaatgttttacggttagatcggaattatatgaTCACCGAAAGCATTGTTCTAAatggaagcgattcaga	0						3'	New	gp4	...(((..(((...(((((..((((((((((((.((((..(((((........)))))))))))))))))))))..))))).)))..)))...	87	38.7	-35.3	10.5	30.5	5	87.5	107.5	27.5	19	55	0	155	136.5	215	23.2755	53.3258	20.0432	55.1974	24.1863	28.3934	55.4265	54.0533	0	66.5085	81.6475	35.6501	middle
6	6	PC-3p-5191_869	TCACCGAAAGCATTGTTCTAA	21	CAWD010014483.1	-	475	567	atcgagaagctcaaccattaggagcaatgttttacggttagatcggaattatatgaTCACCGAAAGCATTGTTCTAAatggaagcgattcaga	0						3'	New	gp4	...(((..(((...(((((..((((((((((((.((((..(((((........)))))))))))))))))))))..))))).)))..)))...	87	38.7	-35.3	10.5	30.5	5	87.5	107.5	27.5	19	55	0	155	136.5	215	23.2755	53.3258	20.0432	55.1974	24.1863	28.3934	55.4265	54.0533	0	66.5085	81.6475	35.6501	middle
7	7	PC-5p-114173_22	ACGGATGTGCGTGAAATCATG	21	CAWD010012833.1	+	498	598	ttttgcggtagatctcgagACGGATGTGCGTGAAATCATGctgtataatactgaattccaTGAGATCACGTTACATCCGTCTcgatatcatagctgcagta	0						5'	New	gp4	..(((((((.(((.(((((((((((((((((((..(((((..((..........))..)))))..))))).)))))))))))))).)))...)))))))..	97	42.6	-47.6	7	0	0	0	9	0	0	0	0	0	0	6	15.517	0	0	0	2.0249	0	0	0	0	0	0	0.994887	middle
7	8	PC-3p-1604_3569	TGAGATCACGTTACATCCGTCT	22	CAWD010012833.1	+	498	598	ttttgcggtagatctcgagACGGATGTGCGTGAAATCATGctgtataatactgaattccaTGAGATCACGTTACATCCGTCTcgatatcatagctgcagta	0						3'	New	gp4	..(((((((.(((.(((((((((((((((((((..(((((..((..........))..)))))..))))).)))))))))))))).)))...)))))))..	97	42.6	-47.6	11	17	0	51	567	52	9	21	0	225	34	2787	24.3839	29.7226	0	32.1722	127.568	53.6894	26.2547	20.6385	0	96.5447	20.3371	462.125	middle
8	9	PC-5p-148458_16	TTCGTCTTCATCCAGGTGTGTGT	23	CAWD010003779.1	+	20643	20733	ttttatgctatttatTTCGTCTTCATCCAGGTGTGTGTtggattataaaacataacatctcagtaatggacgaaaaattaagtgcatgtta	0						5'	New	gp4	...(((((.(((((((((((((..((..(((((((((((.........))))).))))))..))...))))))))...))))))))))...	85	30.8	-23.7	0	0	0	0	9.5	0	0	0	0	8	0	5.5	0	0	0	0	2.13739	0	0	0	0	3.4327	0	0.911979	low
9	9	PC-5p-148458_16	TTCGTCTTCATCCAGGTGTGTGT	23	CAWD010006367.1	+	10909	10999	ttttatgctatttatTTCGTCTTCATCCAGGTGTGTGTtggattataaaacataacatctcagtaatggacgaaaaattaagtgcatgtta	0						5'	New	gp4	...(((((.(((((((((((((..((..(((((((((((.........))))).))))))..))...))))))))...))))))))))...	85	30.8	-23.7	0	0	0	0	9.5	0	0	0	0	8	0	5.5	0	0	0	0	2.13739	0	0	0	0	3.4327	0	0.911979	low
10	10	PC-3p-390874_7	TTTGGATATAAGAATTACA	19	CAWD010000840.1	+	16520	16639	agaacttcaaatttaatacatttcatgcgttcttttttgattatctgttattcatctaataattaatagatggTTTGGATATAAGAATTACAtggaaatgtataagggtttgatagtgta	0						3'	New	gp4	...(((((((((...((((((((((((.((((((((..((..((((((((.............))))))))..))..))...))))))..))).)))))))))....)))))).)))...	114	25	-26.7	0	0	0	0	0	7	0	0	0	0	0	0	0	0	0	0	0	7.22742	0	0	0	0	0	0	low
11	11	PC-3p-672100_5	CTCTGAATGAAAGACTTATT	20	CAWD010002050.1	-	12749	12867	ttctgtttatttctttttttgattgagaatgatgcattagagagttttaaaaatactattttttttctatttCTCTGAATGAAAGACTTATTtggaattaagatgagattgaaatatta	0						3'	New	gp4	...(((((...(((..((((((((..((((((..((((((((((....(((((........)))))....))))))).)))......))))))..))))))))..)))...)))))...	113	21.8	-21.8	0	5	0	0	0	0	0	0	0	0	0	0	0	8.74193	0	0	0	0	0	0	0	0	0	0	low
12	12	PC-5p-442472_7	ATGTCATTGTAGATATGTG	19	CAWD010003451.1	+	512	640	tatacattatatacatttatttatatatatATGTCATTGTAGATATGTGtgtatgcgtgggtgtctacgtgtgggtatctacgtgtgacgtgttacgtgttatgtgtgtgtgtgtgtgtgtatgtctgt	0						5'	New	gp4	...(((.(((((((((.....((((((((((((....(((.(((((((...((..(((((((..(((....)))..)))))))..))))))))))))...))))))))))))...)))))))))..)))	126	35.7	-40.6	0	0	0	0	0	0	0	0	0	0	7	0	0	0	0	0	0	0	0	0	0	0	4.18705	0	low
13	13	PC-3p-396374_7	TTTTCTGAATAGACATTTA	19	CAWD010006411.1	+	368	460	gatgtattcaatcattgctacataattttttttattcaatttaaaaaaatttttgTTTTTTGAATAGACATTTAtgagttaatcgaatgccaa	0						3'	New	gp4	...((((((.((....(((.(((((.....(((((((((..(((((....)))))....)))))))))...))))))))..)).))))))...	87	20.4	-15.6	0	0	0	0	0	0	0	7	0	0	0	0	0	0	0	0	0	0	0	6.87951	0	0	0	0	low
14	14	PC-3p-671713_5	TGATTGTAGTATAAATTGTCGTAA	24	CAWD010010308.1	+	192	293	tttttttattgctgataaatcgatattgttgtaatgaatattattgtaatgattattgtaatagatatttTGATTGTAGTATAAATTGTCGTAAtggaattg	0						3'	New	gp4	...((..(((((.(((((....((((((..((...((((((((((..(((....)))..))).)))))))..))..))))))...))))))))))..))...	96	20.6	-16.3	0	5	0	0	0	0	0	0	0	0	0	0	0	8.74193	0	0	0	0	0	0	0	0	0	0	low
15	15	PC-3p-5671_782	TCACCGAAAGCATTGTTCTAAA	22	CAWD010005227.1	-	474	566	atcgagaagctcaaccattaggagcaatgttttacggttagatcggaattatatgaTCACCGAAAGCATTGTTCTAAAtggaagcgattcaga	0						3'	New	gp4	...(((..(((...(((((..((((((((((((.((((..(((((........)))))))))))))))))))))..))))).)))..)))...	87	38.7	-35.3	12.5	22	5	42.5	58	19	12	44.5	0	86	60	89.5	27.709	38.4645	20.0432	26.8102	13.0493	19.6173	35.0062	43.734	0	36.9015	35.889	14.8404	middle
16	16	PC-5p-184580_13	AAAGGAGAAGGAGAAGAAA	19	CAWD010007005.1	-	7486	7541	aAAAGGAGAAAGAGAAGAAAaatttaaaaaagataatttttctttttcatcctcag	0						5'	New	gp4	...((((((((((((((((..((((.....))))..)))))))))))).))))...	50	23.2	-15.7	0	0	0	0	0	0	0	0	0	0	13	0	0	0	0	0	0	0	0	0	0	0	7.77595	0	low
17	17	PC-3p-577384_5	AAAGCCCATTGTAATGAAT	19	CAWD010002834.1	+	291	405	catttcaacatttcatcattatatttctgatgctttctgaaaatattttagaaaaaataaataaataaaataaacaaagcAAAGCACATTGTAATGAATgaatgtatgaatgtat	0						3'	New	gp4	(((((..((((((..((((((((....((.((((((((.....(((((((...............))))))).....)).)))))))).))))))))..))))))..)))))...	112	20.9	-21.3	0	0	0	0	0	0	0	5	0	0	0	0	0	0	0	0	0	0	0	4.91393	0	0	0	0	low
18	18	PC-3p-95261_28	ATAAAGCTAGACGACCGGAGTAA	23	CAWD010003766.1	+	3577	3670	tactgcatttagcgatttctttggttatctagctgtatgagtattgaaaagtttgtcATAAAGCTAGACGACCGGAGTAAtagcttctgcaatt	0						3'	New	gp4	...((((...(((.(((.((..(((..(((((((.(((((..(((....)))...))))).)))))))..)))..)).))).)))..))))...	88	36.2	-35.2	0	0	0	0	18	0	0	0	0	8	0	38	0	0	0	0	4.04979	0	0	0	0	3.4327	0	6.30095	low
19	19	PC-3p-384753_7	ATAATAGAGAAAAAGGGAAGAAA	23	CAWD010017478.1	+	222	323	tttttcttttttaatttcttttattttttttttaattgatatctatgataatttttcgttatcatcATAATAGAGAAAAAAGGAAGAAAgaaaaaagaattt	0						3'	New	gp4	...(((((((((..(((((((..(((((((((....((((....((((.......))))....))))....)))))))))..))))))).)))))))))...	96	15.7	-22.6	0	7	0	0	0	0	0	0	0	0	0	0	0	12.2387	0	0	0	0	0	0	0	0	0	0	middle
20	20	PC-5p-574717_5	GAAAAGCTTGCTTGATTTTG	20	CAWD010001709.1	-	61408	61490	caagtggaactgctgGAAAAGCTTGCTTGATTTTCattgccagtgcatcgagatattctgctatgctttttacactccgccag	0						5'	New	gp4	...(((((.......(((((((..((..(((((((..(((....)))..)))).)))..))...)))))))....)))))...	77	44.6	-20.5	0	0	0	0	0	0	0	5	0	0	0	0	0	0	0	0	0	0	0	4.91393	0	0	0	0	low
21	21	PC-5p-154905_16	GTCAAGGTGTTGTAAGCAGT	20	CAWD010003879.1	+	1135	1211	ccggggtgtgaggagGTCAAGGTGTTGTAAGTAGTggaatagcctccacactgcaatcgattgaaacttatcctttc	0						5'	New	gp4	...(((.(((((....((((...((((((.((.(((((......)))))))))))))...))))..))))))))...	71	48.1	-22.9	0	0	0	0	10	0	0	6	0	0	0	0	0	0	0	0	2.24988	0	0	5.89672	0	0	0	0	low
22	22	PC-5p-595307_5	AAAAAAGAAAAAAGGAAGGAAGA	23	CAWD010009916.1	+	664	748	AAAAAAGAAAAAAGGAAGAAAGAaagtaaaaaataatttaacaaaacatttttaaattttccttttcattccttttttttttcaa	0						5'	New	gp4	...((((((((((((((((((((((((.((((((.............))))))..))))))..)))).))))))))))))))...	79	16.5	-16.8	0	0	0	5	0	0	0	0	0	0	0	0	0	0	0	3.15414	0	0	0	0	0	0	0	0	low
23	23	PC-3p-440513_7	AAAAGGAGAAAGGGAAAAAA	20	CAWD010003570.1	-	1872	1968	tttcatttcttttcatttcttttcatttcttttttttcataacggtcgattcatttagtgctgaaagaAAAAGGAGAAACGGAAAAAAaaaatgctt	0						3'	New	gp4	...(((((.((((..((((.((((.((..((((((((((..((..............))..))))))))))..)))))).)))))))).)))))...	91	26.8	-15.3	0	0	0	7	0	0	0	0	0	0	0	0	0	0	0	4.41579	0	0	0	0	0	0	0	0	low
24	24	PC-5p-576503_5	TAACTGCTTTGAATACCAA	19	CAWD010001589.1	+	19519	19659	ctttcgcagcaggtgcctcaggatttgcattatcatcattaaTAACTGCTTTGAATACAAAaggaaatggtgcagcatctaatacacggcttgttgatgttttagcggaatatgctgatgaaagtctgcgaactgttgtga	0						5'	New	gp4	...(((((((((.(((....((((((...((((((.(((......(((((..((((((((.(((.....(((............)))..))).))).))))).)))))...))).)))))))))))))))..)))))))))	138	40.4	-32.3	0	0	0	0	0	0	5	0	0	0	0	0	0	0	0	0	0	0	14.5859	0	0	0	0	0	middle
25	25	PC-3p-38866_82	TCGCATATTTCGGCACAATTATT	23	CAWD010001041.1	+	4145	4236	ttcggaatttgcttgtaacagttgcgccaaaacatgcggtttttgcgataataaTCGCATATTTCGGCACAATTATTacgagctattcctta	0						3'	New	gp4	...(((((..((((((((.(((((.(((.(((.((((((((...........)))))))).))).))).))))).)))))))).)))))...	86	38	-36.1	0	0	0	0	8	0	0	0	0	25	0	49	0	0	0	0	1.79991	0	0	0	0	10.7272	0	8.12491	middle
26	26	PC-3p-367695_8	TTGATCGTCCAGAAGGTTCA	20	CAWD010008226.1	+	1408	1507	tatttttgtttattctagaattaccatctggaacagatttatgtttaacaatgtggcttgattTTGATCGTCCAGAAGGTTCAtggaatgaatgggattg	0						3'	New	gp4	...((..((((((((((.....(((.((((((.(.((((...(((...(.....)....)))...))))))))))).)))...))))))))))..))...	94	33	-26.2	0	0	0	0	0	0	0	0	0	8	0	0	0	0	0	0	0	0	0	0	0	3.4327	0	0	low
27	27	PC-3p-48455_63	TGAGATCATGCCACATCCGTCC	22	CAWD010007185.1	-	4124	4212	aaacgattttcaatacggatgtgcttgtatgtcatgcatcaaaagaaataaatcaTGAGATCATGCCACATCCGTCTtgacgattgcta	0						3'	New	gp4	...((((..((((.((((((((((.((.((.(((((.................))))).)))).).))))))))).))))..))))...	83	37.1	-27.5	0	0	0	0	17	0	0	0	0	7	0	74	0	0	0	0	3.8248	0	0	0	0	3.00361	0	12.2703	middle
28	28	PC-3p-119244_21	TGTTGCTTCATTGAACATTG	20	CAWD010005922.1	-	2151	2233	ataaaatgaattctaaaaatgtttgaagcaacgaatctgttagagcatcttcTGGTGCTTCATTGAACATTGtttcatttgct	0						3'	New	gp4	...(((((((.......(((((((((((((..(((..(((....)))..)))...)))))))...))))))..)))))))...	77	31.3	-19.2	0	0	0	11	0	0	0	10	0	0	0	0	0	0	0	6.93911	0	0	0	9.82787	0	0	0	0	low
29	29	PC-5p-438274_7	AAGAGAAAAAGAAAAAGAAGAA	22	CAWD010014308.1	-	331	419	atcaaaaAAGAGAAAAAAAAAAAGAAGAAcgagaaaacaaataatcgccactattttcccttcgttcttttatttttctttttttttaa	0						5'	New	gp4	...((((((((((((((.....(((((((((((.....(((((........)))))....))))))))))).))))))))))))))...	83	23.6	-19.8	0	0	0	7	0	0	0	0	0	0	0	0	0	0	0	4.41579	0	0	0	0	0	0	0	0	low
30	30	PC-5p-446744_7	TGGTAGAGCACTTAAATAAAA	21	CAWD010000758.1	+	3163	3227	cacatcAGGTAGAGCACTTAAATAAAAttttggatgaattttggggagtgctttctaccgattac	0						5'	New	gp4	...(((.((((((((((((...((((((((.....))))))))..))))))..)))))))))...	59	36.9	-22	0	0	0	0	0	0	7	0	0	0	0	0	0	0	0	0	0	0	20.4203	0	0	0	0	0	middle
31	31	PC-5p-177534_14	GAAGAACAATATGAGGAAA	19	CAWD010000150.1	-	7714	7793	GAAGAACAATATGGGGAAAtcgtttttagatggtttatggattctcattattcaatacgtttctcattatattgtttatt	0						5'	New	gp4	...((((((((((((((((.(((.......(((...((((....))))...)))..)))))))))..))))))))))...	74	27.5	-15.5	0	0	0	0	0	0	0	0	0	0	14	0	0	0	0	0	0	0	0	0	0	0	8.3741	0	low
32	32	PC-5p-262455_10	GCCTGACATCGATGAAGC	18	CAWD010002334.1	-	25180	25243	tgttaccgtGCCTGACATCGATGAAGCtggtatgtgacagtttttatgtcatgtgtgtgtgttt	0						5'	New	gp4	...(((((..(.((((((....(((((((........))))))).)))))).)..)).)))...	58	42.2	-18.3	0	0	0	0	0	0	0	0	0	0	10	0	0	0	0	0	0	0	0	0	0	0	5.9815	0	low
33	33	PC-3p-675272_5	AGACCTAAGAGAAAGATAA	19	CAWD010000756.1	+	99273	99350	caagttatacttctggtggtagcagtcttccttctccggtacactggacctgctaCGACCTAAGAGAAAGATAAcaac	0						3'	New	gp4	...(((((..(((((((.(((((((.........(((((....))))).))))))).)))....))))..)))))...	72	46.2	-25.9	5	0	0	0	0	0	0	0	0	0	0	0	11.0836	0	0	0	0	0	0	0	0	0	0	0	middle
34	34	PC-5p-213546_12	CATGGAATCACTGAAATATA	20	CAWD010019740.1	+	28	146	ttgttgtgattactattattattgttaattgaaaTATGGAATCACTGAAATATAtggaatataacgctatgatatttctttgattccttttatcattgtacaattaatagttacaagct	0						5'	New	gp4	...(((((...(((((((..(((((....(((.....(((((((..(((((((((((.........)))).)))))))..))))))).....)))....)))))))))))))))))...	113	23.5	-29	0	0	0	0	0	0	0	0	0	0	12	0	0	0	0	0	0	0	0	0	0	0	7.1778	0	low
35	35	PC-3p-524365_6	AAAGAAATCAAGGAAAAATT	20	CAWD010009525.1	-	350	458	aacagtgaattcataagtttatattattcttttcaatttttttattctcttttattgctgAGAGAAATCAAGGAAAAATTtgagaattagacaaaaggaattcattcta	0						3'	New	gp4	...(((((((((....(((((....((((((...((((((((..(((((((........)))))))......)))))))).))))))))))).....)))))))))...	103	22.9	-22.2	6	0	0	0	0	0	0	0	0	0	0	0	13.3003	0	0	0	0	0	0	0	0	0	0	0	middle
36	36	PC-3p-661263_5	TTGGAAATCTTAGAGTATT	19	CAWD010001088.1	+	30374	30502	gaagaaagatagaaaaaagttggaagaacaaaagcggttaaatgagatcagtctagaagaactcatcgaaaatgaggtatTTGGAAATCTGAGAGTATTtaaaatcttcgaaatttcatattattcgtg	0						3'	New	gp4	...(((..(((((((....((.(((((..........(((((((...((((((((((....(((((.....)))))...))))))...))))...)))))))..))))).)).)))).)))..)))...	123	31	-23.1	0	0	0	5	0	0	0	0	0	0	0	0	0	0	0	3.15414	0	0	0	0	0	0	0	0	low
37	37	PC-3p-15043_251	ATATGTTTTCTGAAATAA	18	CAWD010007632.1	-	383	492	tctgattttttccattgattcagttatttcaattaaattttgtatgaattactaaattgatctttcaaATATGTTTTATGAAATAAatgaaaaaagaagaggaagtttgc	0						3'	New	gp4	...(((((..((..((..((((.((((((((...((((..(((.((((...............)))).))).))))..)))))))).))))..))...))..)))))...	104	21.8	-16.5	38	58	43	52	41	100	38	33	62	66	50	24	84.2352	101.406	172.372	32.803	9.22453	103.249	110.853	32.432	333.261	28.3198	29.9075	3.97955	middle
38	38	PC-3p-162574_15	TGGATTTTGTGAACACATG	19	CAWD010003397.1	+	15128	15233	gcatcaattggagtttgattaattcgattaggttaaactaaattcctttgtaccaaattaaaaTGGATTTAGTGAACACATGggttgaattaaattgcattgaatc	0						3'	New	gp4	...((((.((.(((((((((...((.((...(((..(((((((((.(((...........))).))))))))).)))..)).))...))))))))).))))))...	100	29.2	-21	0	0	0	7	0	0	0	0	0	0	5	8	0	0	0	4.41579	0	0	0	0	0	0	2.99075	1.32652	low
39	39	PC-5p-432137_7	GAAGAAAAGATAGAAAAAA	19	CAWD010003899.1	+	13206	13284	GAAGAAAAGATAGAAAAAAgaagggataaactttactgcgagagtacacattacttctttttgtcactatgtttttctt	0						5'	New	gp4	.((((((((((((.(((((((((..((..(((((......)))))....))..)))))))))....)))).))))))))	78	30.4	-16.7	0	0	0	7	0	0	0	0	0	0	0	0	0	0	0	4.41579	0	0	0	0	0	0	0	0	low
40	40	PC-3p-344968_8	AAAAAAGAGAAAAATATAGA	20	CAWD010001847.1	-	12857	12931	ctttactttctattacgtttttttatttttcggatcatataagatttAAAAAAAAGAAAAATATAGAaagtgtta	0						3'	New	gp4	...((((((((((...((((((((.(((((..((((......))))..))))).))))))))))))))))))...	69	18.7	-20.3	0	0	0	0	0	0	0	0	0	0	8	0	0	0	0	0	0	0	0	0	0	0	4.7852	0	low
41	41	PC-3p-104719_25	AATGGAATGGAATGAAATGAAA	22	CAWD010004875.1	-	207	295	caatttttgtatcttttcattttattccaattcgttgtattaaataataataaaacgaAATGGAATGGAATGAAATGAAAtgaaaaatc	0						3'	New	gp4	...((((..(.((.(((((((..((((((.((((((.(((((.....))))).)))))).))))))..))))))).)).)..))))...	83	21.3	-29.5	0	7	0	0	14	0	0	0	0	22	7	5	0	12.2387	0	0	3.14984	0	0	0	0	9.43992	4.18705	0.829072	middle
42	42	PC-5p-469589_6	CTTGATTTCTGTTCGCTTT	19	CAWD010003201.1	+	2628	2757	aaaactttccatttcttctttcctactatcgCTTGATTTCTGTTTGCTTTgagaaggttgtttgccaccagacgccattaaaaactaaatattgaaattaaagattaaatgataaagattttggaatgta	0						5'	New	gp4	...((.(((((..((((...((.....(((..(((((((((((((..(((..((.(((.(((((....)))))))).))..)))..)))))..)))))))).))).....))..))))...))))).)).	126	30	-24.9	0	0	0	0	0	0	0	0	6	0	0	0	0	0	0	0	0	0	0	0	32.251	0	0	0	middle
43	43	PC-3p-407487_7	ATTATAAAGATATTTAAAAT	20	CAWD010005542.1	-	10428	10559	tagaaggtgaaatcgaaagttagtatatgaaatcaaaagttagtataatgaatttctgtagcatactactttgATTATAAAGATATTTTAAATtttataaattatttctgtctttccgatatttgctttatt	0						3'	New	gp4	...((((..((((((((((..((((((((((((..(((((...((((((.((.....((((....)))).)).)))))).....)))))..))))))))...)))).....))))).))).))..))))...	126	22	-20.2	0	0	0	7	0	0	0	0	0	0	0	0	0	0	0	4.41579	0	0	0	0	0	0	0	0	low
44	44	PC-5p-165588_15	TACCCGAGTGCCGAGCTCATGT	22	CAWD010005343.1	+	1081	1161	acacgcagtcTACCCGAGTGCCGAGCTCATGTtcgaaagaaaatctcaacacaagttcggatctacgggttgaccgcgggc	0						5'	New	gp4	...(((.(((.(((((((..(((((((..(((((....))........)))..)))))))..)).))))).))).)))...	75	54.3	-33.3	0	0	0	6	9	0	0	0	0	0	0	0	0	0	0	3.78497	2.0249	0	0	0	0	0	0	0	low
45	45	PC-3p-385031_7	ATGAACAACTGAAAAAAGA	19	CAWD010002998.1	-	3605	3678	caagtcatccatttcagttgtatttgtttccaatggtatttcttcctggttATGATCAACTGAAAAAAGAcaaa	0						3'	New	gp4	...(((.....(((((((((.(((.....(((..((........)))))....))))))))))))...)))...	68	32.4	-16	0	0	0	0	0	0	7	0	0	0	0	0	0	0	0	0	0	0	20.4203	0	0	0	0	0	middle
46	46	PC-3p-193072_13	GATGTGACTATTTCAAATAG	20	CAWD010002712.1	+	23541	23653	tagtaaagagatatttgtgaaagaatatcgtgaattgctcgctgaacgacttacgaaatcttggaatcggGATGTGAGTATTTCAAATAGattttacaagttttcctttaaat	0						3'	New	gp4	...(((((..(.((((((((((...(((..((((.(((((((....(((....(((....)))...)))....))))))).)))).)))..)))))))))).)..)))))...	107	31.9	-29.8	0	0	0	0	0	0	0	0	0	0	13	0	0	0	0	0	0	0	0	0	0	0	7.77595	0	low
47	47	PC-5p-657560_5	CTAGGATTTTCGATAATGGT	20	CAWD010001430.1	-	43487	43583	cacgaaatatagcagtaCTAGGATTTTCGATAATGGTtggaatgattgtaccaagctatttccgagagaatcctattgatacaggttccatttcttt	0						5'	New	gp4	...(((((..(((.(((.((((((((((...(((((((((.((....)).)).))))))).....))))))))))....)))..)))..)))))...	91	36.1	-22.9	0	0	0	0	0	0	5	0	0	0	0	0	0	0	0	0	0	0	14.5859	0	0	0	0	0	middle
48	48	PC-3p-146486_17	CGCCCCGAAACTACCATACAACA	23	CAWD010001060.1	+	706	790	aatttgatggttgttctccgtgcgtgtaatgtgacaatctttggataactgtgttcattacCGCCCCGAAACTACCATACAACAa	0						3'	New	gp4	...((((((((.(((.((...(((.((((((.(((((((....))).....)))))))))))))...))))).))))).)))...	79	41.2	-20.9	0	0	0	0	18	0	0	0	0	0	0	27	0	0	0	0	4.04979	0	0	0	0	0	0	4.47699	low
49	49	PC-5p-433790_7	TGATCAATAATTAAAATAAATAAA	24	CAWD010005131.1	+	19682	19800	atttatgaccagcagattattactgattTGATCAATAATTAAAATAAATAAAtggaataatgccaggattttattaattattgatagattatttttgcatgattatatctggcatacag	0						5'	New	gp4	...((((.((((..((((((...((((((.((((((((((((...((((...(((.......)))..))))..)))))))))))))))))).......))))))....))))))))...	113	23.5	-24	0	0	0	7	0	0	0	0	0	0	0	0	0	0	0	4.41579	0	0	0	0	0	0	0	0	low
50	50	PC-3p-40166_79	ATTTATTCATTTTTGAATA	19	CAWD010004232.1	-	4926	5034	taaaaaggttgaaaaattcggaaattaaatttaaggaaaatcaaatgttttcatttgacttttttatgactaatcgATTTATTCATTTCTGAATAtttcctcctttatt	0						3'	New	gp4	...(((((..((((.((((((((((((((((((..((((((((((((....))))))).)))))..)).......))))))...)))))))))).))))..)))))...	103	22	-25.6	0	0	0	0	4.5	0	0	0	0	0	0	35	0	0	0	0	1.01245	0	0	0	0	0	0	5.8035	low
51	51	PC-5p-20722_172	ACTTCTTAGAGGGACAAGC	19	CAWD010002748.1	+	27304	27434	agactctagcctactaaatagttactggttaattttgcccaaacaACTTCTTAGAGGGACAAGCagtgtttagccgtatgaagttgagcaataacaggtatgtcgctctatactggtatttgaacaaacat	0						5'	New	gp4	......(((((.(((....)))....)))))..((((..((((..(((...(((((.((((..(..((((((((........)))))))).......)..)))).)))))....))).))))..))))...	95	38.2	-27.4	5	7	0	0	133	0	0	41	0	25	15	274	11.0836	12.2387	0	0	29.9235	0	0	40.2942	0	10.7272	8.97225	45.4332	middle
52	52	PC-5p-379904_7	CCGATTTGTAATTTGAAGA	19	CAWD010000469.1	+	28289	28370	aaCTGATTTGTAATTTGAAGAtccgaaatttaaaagaaaaaatttcgggcacattatctctcttacactttgccgatcaacc	0						5'	New	gp4	...((((..((((..((((((((((((((((........))))))))))...........)))).))..))))..))))...	76	32.9	-18.1	0	0	0	7	0	0	0	0	0	0	0	0	0	0	0	4.41579	0	0	0	0	0	0	0	0	low
53	53	PC-5p-362832_8	AGGAACTCGACATGACACATT	21	CAWD010005395.1	+	7656	7737	ccAGGAACTCGACATGACACATTcgaaagaaaataggcataagcatgacccagcttgggatgtgtctatgtcgagttcccaa	0						5'	New	gp4	...(((((((((((((((((((((..(((......(((((....))).))...))).))))))))).))))))))))))...	76	46.3	-37.1	0	0	0	0	0	0	0	0	0	8	0	0	0	0	0	0	0	0	0	0	0	3.4327	0	0	low
54	54	PC-3p-603379_5	AGGACGTGCTGCGGGTGT	18	CAWD010001744.1	-	26376	26463	caggtgttttaatatcaacagattcgaatcctattcttcgacgaaatcgaatttataaAGGACGTGCTGCGGGTGTtgaaatcacaaa	0						3'	New	gp4	...(((((((((((((..(((...((..((((....(((((.....))))).......))))))..)))..)))))))))).)))...	82	37.5	-23.1	0	0	0	0	0	0	0	5	0	0	0	0	0	0	0	0	0	0	0	4.91393	0	0	0	0	low
55	55	PC-3p-534461_6	TTTAAGAATAAATAAAAATTG	21	CAWD010021460.1	-	230	344	cagtgagtaagcttattatttcgtttttttttgttgttgtctttgttcgagaattactataaaTTTTAGAATAAATAAAAATTGaaggaaacgaaatggaatggctaatttaaac	0						3'	New	gp4	...(((((.((((...((((((((((..((..(((.((((..((((((.((((((......)))))).)))))))))).)))..))..))))))))))....)))).)))))...	109	25.2	-26.8	0	0	0	0	0	0	0	0	0	0	6	0	0	0	0	0	0	0	0	0	0	0	3.5889	0	low
56	56	PC-3p-251435_10	AAAACAATAGTTTATTAAAA	20	CAWD010000860.1	-	36710	36800	atatttttataaatttttggggcaggaagtggtaattgaagagaaattttttataacggtgctccttaAAAACAATAGTTTATAAAAAacc	0						3'	New	gp4	...((((((((((((.(((....((((.(..((.((..((((....))))..)).))..)..))))......))).))))))))))))...	85	26.4	-16.1	0	0	10	0	0	0	0	0	0	0	0	0	0	0	40.0864	0	0	0	0	0	0	0	0	0	middle
57	57	PC-5p-250546_10	TAAAGAAAGGATATGAAAA	19	CAWD010003413.1	-	24877	24949	ctTAAAGAGAGGATATGAAAAgccgacaaaactgcttaatccagcgctttgtttttcatgtcagatctttttt	0						5'	New	gp4	...(((((...(((((((((....((((((..((((......)))).)))))))))))))))...)))))...	67	35.6	-18.7	10	0	0	0	0	0	0	0	0	0	0	0	22.1672	0	0	0	0	0	0	0	0	0	0	0	middle
58	58	PC-5p-402777_7	AAGTGTAGAACGATGCAAATC	21	CAWD010007274.1	-	13113	13231	ggatgtttaaacttggtgataaAAGTGTAGAACGATGCAAATCtggaattaaaggcgatacttgtgatgaaggtgatacattctctgttctattaatttatcatactgcttaaataata	0						5'	New	gp4	...(((((((.....((((((((...(((((((((((...((((...(((((((......))).))))..))))....))))....)))))))...)))))))).....)))))))...	113	31.1	-23.7	0	0	0	0	0	0	7	0	5	0	0	0	0	0	0	0	0	0	20.4203	0	26.8759	0	0	0	middle
59	59	PC-3p-281672_9	TAAAGAAGGGTAGGAAAAA	19	CAWD010005875.1	-	211	323	atgccgggaagatcactttttttttgattatccattattttacttgggggtaattgcttttcttttattgtccgTAATGAAGGGTAGGAAAAAaaaaaataatttttaggaag	0						3'	New	gp4	...((..((((((...(((((((((..((((((.(((((..((..((..(........)..))......))....))))).))))))..)))))))))...)))))).))...	107	30.1	-21.4	0	0	0	0	0	0	0	9	0	0	0	0	0	0	0	0	0	0	0	8.84508	0	0	0	0	low
60	60	PC-3p-59172_50	TGTCATGGAGTTGCTCTCTTTAT	23	CAWD010002182.1	+	53904	54028	aaaaatattgtccaaatggtaaatgcagacgactaagagagccacctgttgacagtcgtatattgtaacTGTCATGGAGTTGCTCTCTTTATatgtctgtgttctaagccatcttcaatattcat	0						3'	New	gp4	...(((((((.....(((((.((..((((((...((((((((.(((..(.((((((..(.....)..)))))))..).)).))))))))....))))))..))....)))))...)))))))...	119	36.8	-43.2	0	0	0	8	25	0	0	0	0	0	0	31	0	0	0	5.04662	5.62471	0	0	0	0	0	0	5.14025	low
61	61	PC-3p-280045_9	ATAAAGAATATATGGAAAA	19	CAWD010000760.1	-	1192	1268	tgcttccttttattcccattctatcctaaaaggcaaatcccgttcatgATAAAGAATAGATGGAAAAgaaggaaata	0						3'	New	gp4	...((((((((.((((.((((((((......((......))......)))..)))))....)))).))))))))...	71	33.8	-16.1	0	0	0	0	0	0	0	9	0	0	0	0	0	0	0	0	0	0	0	8.84508	0	0	0	0	low
62	62	PC-5p-300662_9	AAGGCCGTTGTTGCTGCTG	19	CAWD010000979.1	+	39739	39849	tcatgaataaattggctgtaccttgtgAAGGCTGTTGTTGCTGCTGtggagatgaataaccctgaggaagtaattgctgctgttgttgggatagaccgagagtactcggaa	0						5'	New	gp4	((.(((.((..((((((((.((..(..(..((.(..((((((.((..((...........))...)).))))))..).))..)..)..)))))).))))...)).))))).	110	45	-26.2	0	0	0	9	0	0	0	0	0	0	0	0	0	0	0	5.67745	0	0	0	0	0	0	0	0	low
63	63	PC-3p-5433_825	GAACCTCACCTCGGGCACCAGA	22	CAWD010000861.1	-	25180	25275	accttcacaacataaatttcTGGTGCCCGAAGTGAGGTCTGAtaatcatgaattcGAACCTCACCTCGGGCACCAGAaattttattttgtgagaga	0						3'	New	gp4	...(((((((.(((((((((((((((((((.(((((((..((...........))..))))))).))))))))))))))))).)).)))))))...	90	41.7	-51.1	82	158	94	239	2917.5	174	40	204.5	0	511	435	1379	181.771	276.245	376.812	150.768	656.404	179.653	116.687	200.98	0	219.264	260.195	228.658	middle
64	64	PC-3p-115272_22	AAAATTTAGGGGATGAGC	18	CAWD010000017.1	-	953	1031	agatgcgaatgatatctagaattatattttgagctccacctaaaaagctgaagatagTAAATTTAGGGGATGAGCaaaa	0						3'	New	gp4	...(((..((....((((((.(((((((((.((((..........)))).))))).)))).))))))..))..)))...	73	32.9	-15.1	0	7	6	0	5	27	0	0	12	0	0	0	0	12.2387	24.0519	0	1.12494	27.8772	0	0	64.502	0	0	0	middle
65	65	PC-3p-470003_6	CATCACAGCACGATTCGGCCCGA	23	CAWD010006889.1	+	4994	5068	atctcgtgagccgtatcggctttgtggtacattgtaatttgaatatgCATCACAGCACGATTCGGCCCGCgaaat	0						3'	New	gp4	...(((((.((((.((((((..((((((.(((............))).)))))))).)))).)))).)))))...	69	46.7	-27.9	0	0	6	0	0	0	0	0	0	0	0	0	0	0	24.0519	0	0	0	0	0	0	0	0	0	middle
66	66	PC-3p-78631_35	GCGCGGACGATCAAGAAGG	19	CAWD010003124.1	+	7062	7156	tcatgcagctccttcgtgacaaccttacgctgtggacatcggacactaGCGCGGACGATCAAGAAGGtggcgagcaagcgggtgaagcaggtggc	0						3'	New	gp4	...(((.((((((((.(((...((...(((((((.........))).)))).))....))).))))).)))..))).((.......)).......	73	58.9	-25.2	7	0	0	18	0	22	10	6	0	33	19	0	15.517	0	0	11.3549	0	22.7148	29.1718	5.89672	0	14.1599	11.3649	0	middle
67	67	PC-5p-627796_5	AAGGAAGGCATGAAGGAAGGA	21	CAWD010008270.1	-	875	986	ttgatgatgaagAAGGAAGGAATGAAGGAAGGAaagaaggaaggaagggccatcaaacatatacatggcccttctttcactcaattctctctctattccttctcatcatatc	0						5'	New	gp4	...(((((((.....((((((((..((..((((..((..((((((((((((((...........))))))))))))))..))..))))..))..)))))))))))))))...	106	40.2	-48.6	0	0	0	5	0	0	0	0	0	0	0	0	0	0	0	3.15414	0	0	0	0	0	0	0	0	low
68	68	PC-3p-717781_5	AAAAATGAGAGAGGGAGAA	19	CAWD010003579.1	+	8179	8274	taaattctggatcttttcccttttcttttattttttccttttcctaaataagaAAAAATGAAAGAGGGAGAAaatggatgaatgaatcagaatgaa	0						3'	New	gp4	...((((((..(((((((((...((((((((((((((..............)))))))))))))))))))))...........))..))))))...	90	27.1	-24.5	0	0	0	5	0	0	0	0	0	0	0	0	0	0	0	3.15414	0	0	0	0	0	0	0	0	low
69	69	PC-3p-280581_9	AAAGATAAAGAAAAAGAGA	19	CAWD010013399.1	-	1031	1133	gattttttctcttttatttatttatttattttttgtttttatcagcttgttgataagaaacaagcaaaagagaaaaaagAAAGATAAAGAAAAAGAAAaatga	0						3'	New	gp4	...(((((((.((((.(((((((.(((.((((((.((((.....(((((((.......))))))))))).)))))).))).))))))))))).)))))))...	97	19.4	-21.5	0	0	0	0	0	0	0	0	9	0	0	0	0	0	0	0	0	0	0	0	48.3765	0	0	0	middle
70	70	PC-5p-167167_14	CAAGATGAGAAGAAGGAGA	19	CAWD010014497.1	-	266	344	tttatatattttgCAAGATGAGAAGAAGGAAAagaagattaaatcttcttgacttttcaacatctgtttgatgtatttt	0						5'	New	gp4	...(((((((..((.(((((...(((((...((((((((...))))))))..)))))...)))))))..)))))))...	73	25.3	-21.7	0	0	0	0	0	0	0	0	0	0	14	0	0	0	0	0	0	0	0	0	0	0	8.3741	0	low
71	71	PC-3p-177303_14	GTTTCACCGAGAATTATGC	19	CAWD010003560.1	-	2567	2665	tgattgttggctgatggctggtgctgcaagtttaactttacgtgatgagctcttctatcgtgttgttccaccggatcaaaGTTTCACCGAGAATTATGC	0						3'	New	gp4	(((((.((((.((((((((((((..(((...........((..((((........))))..)))))..)))))).))).....))))))).)))))...	96	44.4	-22.4	0	14	0	0	0	0	0	0	0	0	0	0	0	24.4774	0	0	0	0	0	0	0	0	0	0	middle
72	72	PC-3p-695061_5	CAGACATTGAAAGAAAAAA	19	CAWD010002262.1	-	23241	23320	tacgttttctccttctggtaacggacctgtttgtggacgaccgcctaaaagcgcttcCAGACACTGAAAGAAAAAAcaaa	0						3'	New	gp4	...(((((.((.(((..((...(((..(((((((((....))))....)))))..)))..))...))).)).)))))...	74	45	-16.8	0	0	0	5	0	0	0	0	0	0	0	0	0	0	0	3.15414	0	0	0	0	0	0	0	0	low
73	73	PC-5p-284478_9	TGACGTAAAAAAGAAGAAAAAA	22	CAWD010002333.1	-	5530	5646	ttctattaatgttattattatttcTGACGTAAAAAAGAAAAAAAAAagatggaaaggtttaatttcgttatgtgtttttcgcatttttttacaataggaaattatatattaatacta	0						5'	New	gp4	...(((((((((.......((((((...((((((((((((((.....(((((((........))))))).....))))))....))))))))....))))))...)))))))))...	111	19.7	-19.4	0	0	0	0	0	0	0	0	9	0	0	0	0	0	0	0	0	0	0	0	48.3765	0	0	0	middle
74	74	PC-3p-343865_8	AAAATTAATTAGAATCAAC	19	CAWD010000083.1	-	17650	17745	aaagataaacctgtttacgaggaactgattgattatttggacaaatcaattgcgatcagtAAAATTAATTACAATCAACaacttgggtttttcgag	0						3'	New	gp4	...((.(((((......((((....((((((((((.((..((..(((......)))..))..)).))))..))))))....))))))))).))...	90	31.2	-16.2	8	0	0	0	0	0	0	7	0	0	0	0	17.7337	0	0	0	0	0	0	6.87951	0	0	0	0	middle
75	75	PC-5p-612787_5	GGAAAAGGAAAGAGAAGGAT	20	CAWD010000109.1	-	9292	9392	aGGAAAAGGAAAGAAAAGGATtcattgatagttttagccaatgaattgttgttcaatttataacttttgaaactaccaattgataatttttctttcttttt	0						5'	New	gp4	...(((((((((((((((...((((((.(((((((((...((((((((.....)))))))).....))))))))).))).)))...)))))))))))))))	98	24.8	-29.3	0	0	0	0	0	5	0	0	0	0	0	0	0	0	0	0	0	5.16244	0	0	0	0	0	0	low
76	76	PC-5p-668217_5	AGGATTTGCTGCTGTTGCTGT	21	CAWD010001543.1	-	59737	59836	tctgatttgAGGAATTGCTGCTGTTGCTGTtgcaggtgctgcatatctagcgaaacctattaacccaaacagtataaatttaaaaaactgccaaatccag	0						5'	New	gp4	...((((((..(((((..(((((((...((((.((((..(((.......)))..))))..))))...)))))))..)))))..........))))))...	94	39	-20.7	0	0	0	0	0	5	0	0	0	0	0	0	0	0	0	0	0	5.16244	0	0	0	0	0	0	low
77	77	PC-3p-100389_26	TACTGGCCTCTCAAACTCTGGGA	23	CAWD010000540.1	-	17279	17383	caatgaaagtccgagaatactttcctgagtttgttaggcacgtgggtaaatattttattccTACTGGCCTCTCAAACTCTGGGAaaaccgtggacttcttcagca	0						3'	New	gp4	...((((((((((.......(((((((((((((..((((..(((((.............)))))..))))..))))))).))))))....)))))))..)))...	99	42.9	-36.7	0	0	0	0	0	0	0	0	0	0	0	26	0	0	0	0	0	0	0	0	0	0	0	4.31118	low
78	78	PC-5p-419873_7	ATTTACGCTGAAAGCTTTT	19	CAWD010007029.1	-	1425	1502	ttatgataagaggatgATTTACGCTGAAAGCTTTTtggaatttcaacagttttctatctgtatccacctctgtcaatt	0						5'	New	gp4	...((((.(((((.((...((((..(((((((..((((....)))).)))))))....))))..)))))))))))...	72	33.3	-18.3	0	0	0	0	0	0	0	0	0	0	7	0	0	0	0	0	0	0	0	0	0	0	4.18705	0	low
79	79	PC-3p-650207_5	GGTGCATCTGTGGTCAGCTTAA	22	CAWD010002023.1	-	6240	6324	gctaacaagtgccttagctgatcttggtggtctcaccggtctttggataGGTGCATCTGTGGTCAGCTTAAtggaaattgttgcc	0						3'	New	gp4	((.(((((...((..((((((((..((((....((((..((....))..))))))))...))))))))....))...))))))).	84	48.2	-30.4	0	0	0	0	0	5	0	0	0	0	0	0	0	0	0	0	0	5.16244	0	0	0	0	0	0	low
80	80	PC-5p-210091_12	TAGAGAATGAATGATAATA	19	CAWD010001471.1	+	14857	14976	attgttgttatcaattaatgtaTAGAGAATGAATGATAATAtggaaagagtataattctatctatctcttgtatgtcaatatattatttcaattaattaaacgttttgaataatgacatg	0						5'	New	gp4	..(((..(((((((..(((((.(((..(((....(((((((((..(((((.(((........)))))))).........)))))))))...)))..))).))))))))).)))..)))..	116	21.7	-20	0	0	0	0	0	0	0	0	0	0	12	0	0	0	0	0	0	0	0	0	0	0	7.1778	0	low
81	81	PC-5p-183977_13	AACAAGAAAAAAGGAAAAGAAAAAA	25	CAWD010002030.1	-	20225	20309	atagAACAAGAAAAAAGGGAAAGAAAAAAgtcttcaagtgaaatgcatgaagaattgtttgtctgatatcttatttttgtttcac	0						5'	New	gp4	...(((((((((..((((...(((.(((..((((((.((.....)).))))))....))).)))....)))).)))))))))...	79	28.2	-17.9	0	0	0	0	0	0	0	0	0	13	0	0	0	0	0	0	0	0	0	0	0	5.57814	0	0	low
82	82	PC-3p-535012_6	TGTGAAGAGTGATGAGTCC	19	CAWD010003638.1	-	27031	27124	tgaattggatttgttgattttgaatggatttgataaagaagtTGTGAAGAGTGATGAGTCCaataatgataaggtagagtggggtaatgactcg	0						3'	New	gp4	...((((((((..((.(((((..(..(.(((.....)))..)..)..)))))))..))))))))............((((.........)))).	61	35.1	-16.3	0	0	0	0	6	0	5	0	0	0	0	0	0	0	0	0	1.34993	0	14.5859	0	0	0	0	0	middle
83	83	PC-5p-237873_11	AGGAGAAGAAGGAAAAATAGA	21	CAWD010001963.1	+	5934	6039	tttagAGGAGAAGAAGGAAGAATAGAggaattatagatcgatctagggcttaagcttacttatgttacattcttattttctcttttttttacttttttttttcttg	0						5'	New	gp4	...(((..((((((((((((((.(((((((....(((..((..((((((....))...))))..))....)))...))))))).)))))).))))))))..)))..	101	28.3	-23.9	0	0	0	11	0	0	0	0	0	0	0	0	0	0	0	6.93911	0	0	0	0	0	0	0	0	low
84	84	PC-5p-114869_22	TGAGTATGGAAGAGTTAAG	19	CAWD010019268.1	+	253	344	aaaaTGAGTATGGAAGAGTTTAGctttgtatggcgattgattgattaatcgatgatcatattgtcgtccaaaagattggtccatcttatgat	0						5'	New	gp4	...(((((.(((((..(((((...((((.(((((((((((((.(((....)))))))).)))))))).)))))))))..))))))))))...	86	33.7	-24.1	0	0	0	0	0	0	0	0	0	0	22	0	0	0	0	0	0	0	0	0	0	0	13.1593	0	middle
85	85	PC-3p-340874_8	AGATTTCGTTTTGAAACC	18	CAWD010005895.1	+	6659	6765	aggaaccgattggcgagtggaggttgaaacgaaaaattgatggcaaacgtgaagttgtatacaccttcccaagAGATTTCGTTTTGAAACCtggaaaatcggttaag	0						3'	New	gp4	...((((((((.......((...(..((((((((..((..(((.......((((.((....)).))))))).))..))))))))..)..)).....))))))))...	101	42.1	-26.9	0	0	0	0	0	0	0	0	0	0	8	0	0	0	0	0	0	0	0	0	0	0	4.7852	0	low
86	86	PC-5p-555057_6	TGTTGGCGAAGATGATGATG	20	CAWD010000885.1	-	27177	27237	gacggTGATGGCGAAGATGATGATGgggtaatattttcattattggttttctgttacctaa	0						5'	New	gp4	...(((((..(.((((..(((((((..(......)..)))))))..)))))..)))))...	55	37.7	-20.3	0	0	0	0	0	0	0	0	6	0	0	0	0	0	0	0	0	0	0	0	32.251	0	0	0	middle
87	87	PC-5p-481989_6	AAGAGAGGGGGAGGGGAAGG	20	CAWD010004900.1	+	2054	2137	aatgggggAAGAGAGGGGGAGGGGAGGGggatgtttattaggagtaaattgtttttcaatttttttttccttttttttttcttc	0						5'	New	gp4	...((..(((((((((..(((..((..(..(.((((((.....))))))....)..)..))..)))..)))))))))..))...	78	36.9	-23.7	6	0	0	0	0	0	0	0	0	0	0	0	13.3003	0	0	0	0	0	0	0	0	0	0	0	middle
88	88	PC-5p-313719_8	AAATATAGATAGATGTGGAAAC	22	CAWD010007306.1	-	3008	3089	catgtatatcaacAAATATAGATAGATGTGGATACaatcaacttcctttgtttccatcaatctatattacatggtataccat	0						5'	New	gp4	...((((((((...(((((((((.((((.(((.((((..........))))))))))).)))))))))...))))))))...	76	29.3	-23.3	0	0	0	0	0	8	0	0	0	0	0	0	0	0	0	0	0	8.25991	0	0	0	0	0	0	low
89	89	PC-5p-245843_10	AAGCACCAGAACTGTGTCCACCA	23	CAWD010001568.1	+	3927	4030	cAAGCACCAGAACTGTGTCCACCAggtccagcaggacctccaggtgataaaggtctaagaggtaatgatgggccacctggcagagacggtagaaatggtgcgga	0						5'	New	gp4	...((((((..(((((.((..(((((((((.((..(((((.....(((....)))...)))))..)).)))...))))))..)).))))).....))))))...	98	54.8	-41.9	0	0	0	0	0	0	0	10	0	5	0	0	0	0	0	0	0	0	0	9.82787	0	2.14544	0	0	low
90	90	PC-3p-399074_7	TGATGGTGATGAATGTGATGGTGTTC	26	CAWD010005031.1	-	4474	4542	catcatcatcatcatcatcatcatcatgctcatcatcggagtaTGATGGTGATGAATGTGATGGTGTTC	0						3'	New	gp4	...(((((((((..(((((((((((((((((.......)))))))))))))))))..)))))))))...	63	40.6	-37	0	0	0	0	0	0	0	7	0	0	0	0	0	0	0	0	0	0	0	6.87951	0	0	0	0	low
91	91	PC-5p-531569_6	GAGGAGAAATAAAAAGAAAGAA	22	CAWD010011969.1	-	1023	1121	attGAGGAGAAATAAAAAGAAAGATtaaactgacgataaaacaatgatcaagattattatcgaggttgccaattttttttttatcaattttatctctta	0						5'	New	gp4	...(((..(((((.((((((((((((.((((..(((((.....(((((....)))))))))).))))...))))))))))))....)))))..)))...	93	24.2	-16.7	0	6	0	0	0	0	0	0	0	0	0	0	0	10.4903	0	0	0	0	0	0	0	0	0	0	middle
92	92	PC-3p-441173_7	CAAACATCTCAAAATAAAGGA	21	CAWD010000093.1	-	3600	3669	aattttatttaatattactttgagatgtttgttactggtaaCAAACATCTCAAAATAAAGGAatagatag	0						3'	New	gp4	...(((((((....(((.((((((((((((((((....)))))))))))))))).)))..)))))))...	64	22.9	-24.4	0	7	0	0	0	0	0	0	0	0	0	0	0	12.2387	0	0	0	0	0	0	0	0	0	0	middle
93	93	PC-3p-604164_5	CTATGATGAAAAAAGAAAAGAA	22	CAWD010007768.1	+	2259	2355	ttaattctatcatttctcatattcattctttaggcatcaaatgtaaaacaCAATGATGAAAAAAGAAAAGAAaaaaatgggaaatatcgggaatgaa	0						3'	New	gp4	...(((((...(((((((((.(((.((((((...(((((..(((.....))).)))))...))))))..)))....)))))))))....)))))...	91	25.8	-20	0	0	5	0	0	0	0	0	0	0	0	0	0	0	20.0432	0	0	0	0	0	0	0	0	0	middle
94	94	PC-3p-454996_6	CGAGGAAAAGTTAGAGAGATCTT	23	CAWD010000976.1	-	27763	27821	caaatctctctagctttttcttgacaataaatttctCGAGGAAAAGTTAGAGAGATCTT	0						3'	New	gp4	...(((((((((((((((((((((.((.....)).)))))))))))))))))))))...	53	32.2	-28.7	0	0	0	0	0	0	0	0	0	12	0	0	0	0	0	0	0	0	0	0	0	5.14905	0	0	low
95	95	PC-3p-607729_5	ATCGAACAATTGCATGTGG	19	CAWD010007801.1	-	481	569	attgctacaaatcgtccggtaccgatgcgattatttgctaactgggaaacggATCGAACAATTGCATGTGCcgtacaacggtcggttat	0						3'	New	gp4	......((..(((((.((((((..((((((((.((((....(((.....)))..)))).))))))))))))))....)))))..))...	80	46.1	-23.7	0	0	0	0	0	5	0	0	0	0	0	0	0	0	0	0	0	5.16244	0	0	0	0	0	0	low
96	96	PC-5p-7293_584	CCTGAGCAGGATGAAGCC	18	CAWD010013250.1	+	1	87	agatggtgaactatgCCTGAGCAGGATGAAGCTagagttttatcatactttttgttttacctgaaaaaaggagagttttttttcgag	0						5'	New	gp4	.((....(((((...(((...((((.((((((.(((((........)))))..)))))))))).....)))..)))))....))...	83	35.6	-22.7	92	267	127	182	475	117	11	293	47	332	276	963	203.938	466.819	509.098	114.811	106.869	120.801	32.089	287.956	252.633	142.457	165.089	159.679	middle
97	97	PC-3p-30535_109	TCACCGAAAGCATTGTTCTAAAA	23	CAWD010010719.1	-	473	565	atcgagaagctcaaccattaggagcaatgttttacggttagatcggaattatatgaTCACCGAAAGCATTGTTCTAAATggaagcgattcaga	0						3'	New	gp4	...(((..(((...(((((..((((((((((((.((((..(((((........)))))))))))))))))))))..))))).)))..)))...	87	38.7	-35.3	4.5	0	0	5.5	9.5	0	0	3.5	0	13	10	14	9.97522	0	0	3.46955	2.13739	0	0	3.43975	0	5.57814	5.9815	2.3214	low
98	98	PC-3p-411878_7	ATTCACCACCATAATAATTA	20	CAWD010005951.1	+	3376	3497	aaaaggtcttaaaaaactgattaccaaaaaatttttcgtaaagttgttcaagtggtgttaaagaagctgATTCACCACCATAATAATTAttccgatcaatgtgaagtattttcttgcctgag	0						3'	New	gp4	...((((...((((.(((..((((......(((..(((.(((((((((...((((((....((...))....))))))...))))))).)).)))..)))))))))).))))...))))...	116	31.1	-18.8	0	0	0	0	0	0	0	0	0	0	7	0	0	0	0	0	0	0	0	0	0	0	4.18705	0	low
99	99	PC-5p-173990_14	ATGCAAAAAGTGATCAATGA	20	CAWD010002995.1	+	1984	2064	taaATGAAAAAAGTGATCAATGAccaaacaatgatgttaatccatcgtttgcttgttgatttatggctttaattttatgac	0						5'	New	gp4	...(((((((((((((((((..(.(((((...((((......))))))))).)..))))))....)))))..))))))...	75	28.4	-17.1	0	14	0	0	0	0	0	0	0	0	0	0	0	24.4774	0	0	0	0	0	0	0	0	0	0	middle
100	100	PC-3p-276426_9	ATAAAGAAGTATAAAGAAG	19	CAWD010009354.1	-	945	1078	tattcatttcttcgtatattcaaaaatatttttaaaattaatttgtacaaatttatcaatgatatgctgATAAAGGAGTATAAAGAAGattatagaaatttttctatttacttgaaaattatggaaaatgaaaa	0						3'	New	gp4	..(((((((.((((((..((((((((.(((((((.((((..(((((((...(((((((.........)))))))...)))))))...)))).))))))).)))........)))))...)))))))))))))..	130	17.9	-24.5	0	0	0	0	0	0	0	0	0	0	9	0	0	0	0	0	0	0	0	0	0	0	5.38335	0	low
101	101	PC-5p-416495_7	TGGTACATTGAAAACCATA	19	CAWD010000285.1	-	50353	50453	agaggaaattgaccagTGGTACATTGAAAACCATAtggaatattcatttggtcgagtagatctgtataatttcgagaatgacccatccgtaagtttccgtt	0						5'	New	gp4	...(((((((.((..((((..((((((((...(((..((.(((((........)))))..))..)))..))))))...))..))))..)).)))))))...	95	37.6	-24	0	0	0	0	0	0	0	0	0	0	7	0	0	0	0	0	0	0	0	0	0	0	4.18705	0	low
102	102	PC-3p-236721_11	TGGAGAGGTGCAGTGATTC	19	CAWD010000129.1	-	32506	32603	tcagagagctatgatgtttgttacttactgacacctcttatgttagcatctctctTGGAGAGGTGCAGTGATTCcacataattgtctgagctctcctc	0						3'	New	gp4	...(((((((..(((...(((...((((((.(((((((((((....)))........))))))))))))))....))).....)))..)))))))...	92	42.9	-31.5	0	0	0	0	19	0	0	0	0	0	0	0	0	0	0	0	4.27478	0	0	0	0	0	0	0	low
103	103	PC-3p-265182_10	TTGTGCATTTGGAGAAGA	18	CAWD010005396.1	-	2151	2218	caaattccggaacttctaaatgatattatagtccctgactaTTGTGCATTTGGAGAAGAtggaataga	0						3'	New	gp4	...((((((....(((((((((.((..((((((...))))))..)))))))))))....))))))...	62	35.3	-19.9	0	0	0	0	0	10	0	0	0	0	0	0	0	0	0	0	0	10.3249	0	0	0	0	0	0	middle
104	104	PC-3p-638215_5	ACGTCGGATAAGAGAAATGGATG	23	CAWD010003708.1	-	2855	2957	tatatccttttttctgtccaatgatgttcagtgatctgaattgtcacaattattcatggtaattcaggttaatgaACGTCGGATAAGAGAAATGGATGtggaa	0						3'	New	gp4	(((((((.(((((((((((...((((((((.(((((((((((..((..........))..))))))))))).))))))))))))).)))))).)))))))...	100	34	-42.4	0	0	0	6	0	5	0	0	0	0	0	0	0	0	0	3.78497	0	5.16244	0	0	0	0	0	0	low
105	105	PC-3p-515661_6	ATGTCGGATCGGAGCTCATC	20	CAWD010002017.1	+	815	877	tacgacatgttccattgcgtccacatcatcgttgggatgtATGTCGGATCGGAGCTCATCaat	0						3'	New	gp4	...((...(((((.....((((((((((((.....)))).)))).)))).)))))...))...	57	47.6	-17.2	0	6	0	0	0	0	0	0	0	0	0	0	0	10.4903	0	0	0	0	0	0	0	0	0	0	middle
106	106	PC-3p-531412_6	TGTAACTTTTACCACTCTGATCAGA	25	CAWD010002427.1	+	3648	3735	gtaatttgatcggtggtattgttattcgttctgctgcatttatcagaacgctccagtgaTGTAACTTTTACCACTCTGATCAGAtgga	0						3'	New	gp4	...(((((((((((((((..(((((.....(((..((.(((....))).))..)))....)))))...)))))))..))))))))...	82	39.8	-26.8	0	0	0	0	0	0	0	6	0	0	0	0	0	0	0	0	0	0	0	5.89672	0	0	0	0	low
107	107	PC-5p-560950_6	AATAGAATATTTTGAAAGA	19	CAWD010003149.1	+	20670	20739	AAAAGAATATTTTGAAAGAgatattgccagtatttatgttggagagtaactgttttttaagtgttctata	0						5'	New	gp4	...(((((((((.((((.((.((((.((((........))))..)))).)).))))..)))))))))...	64	25.7	-15.5	6	0	0	0	0	0	0	0	0	0	0	0	13.3003	0	0	0	0	0	0	0	0	0	0	0	middle
