# Supplementary material for: Secretory microRNA Profiles of Third- and Fourth-Stage Dirofilaria immitis Larvae with Different Macrocyclic Lactone Susceptibility: In Search of Biomarkers for Early Detection of Infection
Source: Pathogens. 2021 Jun 22;10(7):786. doi: 10.3390/pathogens10070786 (PMC8308655; doi:10.3390/pathogens10070786)
Supplement: Supplementary file 1 [file pathogens-10-00786-s001.zip › Supplementary Table 2 _L3 .xlsx]

## Sheet: Sheet1
Supplementary Table 2. miRNAs shed by D. immitis L3 in vitro (stratified by strain).
MA	Missouri strain, L3
YA	Yazoo strain, L3
red is pvalue<=0.001,orange is pvalue <=0.01,blue is pvalue<=0.05,green is pvalue <=0.1.
Index	miR_name	miR_seq	up/down	fold_change(YA(mean)/MA(mean))	log2(fold_change)	pvalue(t_test)	MA(mean)	YA(mean)	MA/MA1(norm)	MA/MA2(norm)	MA/MA3(norm)	YA/YA1(norm)	YA/YA2(norm)	YA/YA3(norm)	MA/MA1(raw)	MA/MA2(raw)	MA/MA3(raw)	YA/YA1(raw)	YA/YA2(raw)	YA/YA3(raw)	Expression level
1	bma-miR-228	AATGGCACTAGATGAATTCACGG	down	0.555417	-0.848356	0.0444121	60.5731	33.6434	67.0952	50.1221	64.502	26.6006	26.2258	48.1037	23	51	12	12	15	12	middle
Following miRNAs do not show significant difference (p-value<=0.05).
2	bma-miR-100c_R+1_1ss12CT	AACCCGTAGAATTGAAATCGTGT	up	2.61397	1.38624	0.0547603	233.182	609.532	387.986	139.556	172.005	824.619	466.819	537.158	133	142	32	372	267	134	high
3	ppc-miR-1_R+1	TGGAATGTAAAGAAGTATGTA	up	6.48774	2.69772	0.0882729	17.3626	112.644	0	52.0877	0	75.3684	82.1742	180.389	0	53	0	34	47	45	middle
4	bma-miR-50	TGATATGTCTGATATTCTTGGGTT	down	0.372579	-1.42438	0.0896849	53.909	20.0854	55.4265	47.1738	59.1269	0	40.2129	20.0432	19	48	11	0	23	5	middle
5	PC-3p-5433_825	GAACCTCACCTCGGGCACCAGA	up	2.628	1.39396	0.100586	105.889	278.276	116.687	200.98	0	181.771	276.245	376.812	40	204.5	0	82	158	94	middle
6	bma-miR-279_R+1	TGACTAGAACCATACTCAGCT	up	3.85715	1.94754	0.132755	16.931	65.3056	29.1718	21.6213	0	97.5355	26.2258	72.1556	10	22	0	44	15	18	middle
7	PC-5p-7293_584	CCTGAGCAGGATGAAGCC	up	2.06024	1.04281	0.181729	190.893	393.285	32.089	287.956	252.633	203.938	466.819	509.098	11	293	47	92	267	127	middle
8	PC-5p-402777_7	AAGTGTAGAACGATGCAAATC	down	-inf	-inf	0.191004	15.7654	0	20.4203	0	26.8759	0	0	0	7	0	5	0	0	0	middle
9	asu-miR-2a-3p_L-2_1ss21TA	TCACAGCCAGCTTTGATGAGC	down	-inf	-inf	0.193159	15.5105	0	0	19.6557	26.8759	0	0	0	0	20	5	0	0	0	middle
10	bma-miR-34	TGGCAGTGTGGTTAGCTGGTTGT	down	0.086911	-3.52432	0.290184	33.5283	2.91398	0	73.709	26.8759	0	8.74193	0	0	75	5	0	5	0	middle
11	bma-miR-57	TACCCTGTGGTACCGAGCTGTGTCT	up	1.45543	0.541445	0.342416	204.087	297.034	224.623	199.506	188.131	215.021	447.587	228.493	77	203	35	97	256	57	high
12	asu-let-7-3p_L+3R-1	AAACTGTCCAGCCTGCTAGCTTGC	down	-inf	-inf	0.42265	5.83437	0	17.5031	0	0	0	0	0	6	0	0	0	0	0	middle
13	bma-miR-9-3p	ATAAAGCTAGGTTACCAAAGCT	down	-inf	-inf	0.42265	1.63798	0	0	4.91393	0	0	0	0	0	5	0	0	0	0	middle
14	bma-miR-87a_R+1	GTGAGCAAAGTTTCAGGTGTTC	down	-inf	-inf	0.42265	2.94836	0	0	8.84508	0	0	0	0	0	9	0	0	0	0	middle
15	bma-miR-87b_R+2	GTGAGCAAAGTCTCAGGTGTCA	up	inf	inf	0.42265	0	3.49677	0	0	0	0	10.4903	0	0	0	0	0	6	0	middle
16	bma-mir-92-p5	AGGTCGAGTCGTTTGCACTATTC	down	-inf	-inf	0.42265	1.63798	0	0	4.91393	0	0	0	0	0	5	0	0	0	0	low
17	asu-miR-83-5p_1ss15TA	CCTGAATTTGTTTGAGTGCTGGA	down	-inf	-inf	0.42265	5.56912	0	0	16.7074	0	0	0	0	0	17	0	0	0	0	middle
18	bma-miR-281-3p_1ss10AG	TGTCATGGAGTTGCTCTCTTTA	down	-inf	-inf	0.42265	7.5347	0	0	22.6041	0	0	0	0	0	23	0	0	0	0	middle
19	bma-miR-5841-3p	TTTGGCACCATTCAGACCACTA	up	inf	inf	0.42265	0	4.43343	0	0	0	13.3003	0	0	0	0	0	6	0	0	middle
20	asu-miR-34-3p_L-2_2ss11AG12CT	CGGCTATCGTCACTGCCGTCC	down	-inf	-inf	0.42265	2.62076	0	0	7.86229	0	0	0	0	0	8	0	0	0	0	low
21	hpo-miR-10078-5p_1ss10TC	ATCTCATCCCGATCGCCA	down	-inf	-inf	0.42265	1.63798	0	0	4.91393	0	0	0	0	0	5	0	0	0	0	middle
22	PC-3p-126616_20	CTCACCTCGGGCACCAGAAATT	down	-inf	-inf	0.42265	1.80178	0	0	5.40533	0	0	0	0	0	5.5	0	0	0	0	low
23	PC-3p-395342_7	CACGGTAGGATTCATTAC	up	inf	inf	0.42265	0	4.67675	0	0	0	0	0	14.0303	0	0	0	0	0	3.5	middle
24	PC-5p-114173_22	ACGGATGTGCGTGAAATCATG	up	inf	inf	0.42265	0	5.17234	0	0	0	15.517	0	0	0	0	0	7	0	0	middle
25	PC-3p-672100_5	CTCTGAATGAAAGACTTATT	up	inf	inf	0.42265	0	2.91398	0	0	0	0	8.74193	0	0	0	0	0	5	0	low
26	PC-3p-396374_7	TTTTCTGAATAGACATTTA	down	-inf	-inf	0.42265	2.29317	0	0	6.87951	0	0	0	0	0	7	0	0	0	0	low
27	PC-3p-671713_5	TGATTGTAGTATAAATTGTCGTAA	up	inf	inf	0.42265	0	2.91398	0	0	0	0	8.74193	0	0	0	0	0	5	0	low
28	PC-3p-577384_5	AAAGCCCATTGTAATGAAT	down	-inf	-inf	0.42265	1.63798	0	0	4.91393	0	0	0	0	0	5	0	0	0	0	low
29	PC-3p-384753_7	ATAATAGAGAAAAAGGGAAGAAA	up	inf	inf	0.42265	0	4.07957	0	0	0	0	12.2387	0	0	0	0	0	7	0	middle
30	PC-5p-574717_5	GAAAAGCTTGCTTGATTTTG	down	-inf	-inf	0.42265	1.63798	0	0	4.91393	0	0	0	0	0	5	0	0	0	0	low
31	PC-5p-154905_16	GTCAAGGTGTTGTAAGCAGT	down	-inf	-inf	0.42265	1.96557	0	0	5.89672	0	0	0	0	0	6	0	0	0	0	low
32	PC-5p-576503_5	TAACTGCTTTGAATACCAA	down	-inf	-inf	0.42265	4.86197	0	14.5859	0	0	0	0	0	5	0	0	0	0	0	middle
33	PC-3p-119244_21	TGTTGCTTCATTGAACATTG	down	-inf	-inf	0.42265	3.27596	0	0	9.82787	0	0	0	0	0	10	0	0	0	0	low
34	PC-5p-446744_7	TGGTAGAGCACTTAAATAAAA	down	-inf	-inf	0.42265	6.80676	0	20.4203	0	0	0	0	0	7	0	0	0	0	0	middle
35	PC-3p-675272_5	AGACCTAAGAGAAAGATAA	up	inf	inf	0.42265	0	3.69453	0	0	0	11.0836	0	0	0	0	0	5	0	0	middle
36	PC-3p-524365_6	AAAGAAATCAAGGAAAAATT	up	inf	inf	0.42265	0	4.43343	0	0	0	13.3003	0	0	0	0	0	6	0	0	middle
37	PC-3p-104719_25	AATGGAATGGAATGAAATGAAA	up	inf	inf	0.42265	0	4.07957	0	0	0	0	12.2387	0	0	0	0	0	7	0	middle
38	PC-5p-469589_6	CTTGATTTCTGTTCGCTTT	down	-inf	-inf	0.42265	10.7503	0	0	0	32.251	0	0	0	0	0	6	0	0	0	middle
39	PC-3p-385031_7	ATGAACAACTGAAAAAAGA	down	-inf	-inf	0.42265	6.80676	0	20.4203	0	0	0	0	0	7	0	0	0	0	0	middle
40	PC-5p-657560_5	CTAGGATTTTCGATAATGGT	down	-inf	-inf	0.42265	4.86197	0	14.5859	0	0	0	0	0	5	0	0	0	0	0	middle
41	PC-3p-603379_5	AGGACGTGCTGCGGGTGT	down	-inf	-inf	0.42265	1.63798	0	0	4.91393	0	0	0	0	0	5	0	0	0	0	low
42	PC-3p-251435_10	AAAACAATAGTTTATTAAAA	up	inf	inf	0.42265	0	13.3621	0	0	0	0	0	40.0864	0	0	0	0	0	10	middle
43	PC-5p-250546_10	TAAAGAAAGGATATGAAAA	up	inf	inf	0.42265	0	7.38905	0	0	0	22.1672	0	0	0	0	0	10	0	0	middle
44	PC-3p-281672_9	TAAAGAAGGGTAGGAAAAA	down	-inf	-inf	0.42265	2.94836	0	0	8.84508	0	0	0	0	0	9	0	0	0	0	low
45	PC-3p-280045_9	ATAAAGAATATATGGAAAA	down	-inf	-inf	0.42265	2.94836	0	0	8.84508	0	0	0	0	0	9	0	0	0	0	low
46	PC-3p-470003_6	CATCACAGCACGATTCGGCCCGA	up	inf	inf	0.42265	0	8.01729	0	0	0	0	0	24.0519	0	0	0	0	0	6	middle
47	PC-3p-280581_9	AAAGATAAAGAAAAAGAGA	down	-inf	-inf	0.42265	16.1255	0	0	0	48.3765	0	0	0	0	0	9	0	0	0	middle
48	PC-3p-177303_14	GTTTCACCGAGAATTATGC	up	inf	inf	0.42265	0	8.15914	0	0	0	0	24.4774	0	0	0	0	0	14	0	middle
49	PC-5p-284478_9	TGACGTAAAAAAGAAGAAAAAA	down	-inf	-inf	0.42265	16.1255	0	0	0	48.3765	0	0	0	0	0	9	0	0	0	middle
50	PC-3p-535012_6	TGTGAAGAGTGATGAGTCC	down	-inf	-inf	0.42265	4.86197	0	14.5859	0	0	0	0	0	5	0	0	0	0	0	middle
51	PC-5p-555057_6	TGTTGGCGAAGATGATGATG	down	-inf	-inf	0.42265	10.7503	0	0	0	32.251	0	0	0	0	0	6	0	0	0	middle
52	PC-5p-481989_6	AAGAGAGGGGGAGGGGAAGG	up	inf	inf	0.42265	0	4.43343	0	0	0	13.3003	0	0	0	0	0	6	0	0	middle
53	PC-5p-245843_10	AAGCACCAGAACTGTGTCCACCA	down	-inf	-inf	0.42265	3.27596	0	0	9.82787	0	0	0	0	0	10	0	0	0	0	low
54	PC-3p-399074_7	TGATGGTGATGAATGTGATGGTGTTC	down	-inf	-inf	0.42265	2.29317	0	0	6.87951	0	0	0	0	0	7	0	0	0	0	low
55	PC-5p-531569_6	GAGGAGAAATAAAAAGAAAGAA	up	inf	inf	0.42265	0	3.49677	0	0	0	0	10.4903	0	0	0	0	0	6	0	middle
56	PC-3p-441173_7	CAAACATCTCAAAATAAAGGA	up	inf	inf	0.42265	0	4.07957	0	0	0	0	12.2387	0	0	0	0	0	7	0	middle
57	PC-3p-604164_5	CTATGATGAAAAAAGAAAAGAA	up	inf	inf	0.42265	0	6.68107	0	0	0	0	0	20.0432	0	0	0	0	0	5	middle
58	PC-5p-173990_14	ATGCAAAAAGTGATCAATGA	up	inf	inf	0.42265	0	8.15914	0	0	0	0	24.4774	0	0	0	0	0	14	0	middle
59	PC-3p-515661_6	ATGTCGGATCGGAGCTCATC	up	inf	inf	0.42265	0	3.49677	0	0	0	0	10.4903	0	0	0	0	0	6	0	middle
60	PC-3p-531412_6	TGTAACTTTTACCACTCTGATCAGA	down	-inf	-inf	0.42265	1.96557	0	0	5.89672	0	0	0	0	0	6	0	0	0	0	low
61	PC-5p-560950_6	AATAGAATATTTTGAAAGA	up	inf	inf	0.42265	0	4.43343	0	0	0	13.3003	0	0	0	0	0	6	0	0	middle
62	bma-miR-7_R+1_1ss10TA	TGGAAGACTAGTGATTTTGTTGTT	down	0.0970687	-3.36485	0.45008	175.717	17.0567	516.342	10.8107	0	11.0836	0	40.0864	177	11	0	5	0	10	middle
63	asu-miR-993-3p	TAAGCTCGTCTCTACAGGCAGG	down	0.446991	-1.16168	0.457704	24.7726	11.0731	35.0062	39.3115	0	0	33.2193	0	12	40	0	0	19	0	middle
64	bma-miR-124_R-1	TAAGGCACGCGGTGAATGCCA	down	0.167579	-2.57709	0.493956	39.8682	6.68107	119.605	0	0	0	0	20.0432	41	0	0	0	0	5	middle
65	bma-miR-5843	ATGAGCAACTTTGCCTTCGTTGA	down	0.286026	-1.80578	0.507316	23.3583	6.68107	64.1781	5.89672	0	0	0	20.0432	22	6	0	0	0	5	middle
66	cbn-let-7_R+1	TGAGGTAGTAGGTTGTATAGTTT	up	1.58643	0.665781	0.549556	27.1177	43.0202	20.4203	60.9328	0	68.7182	12.2387	48.1037	7	62	0	31	7	12	middle
67	asu-miR-9-5p	TCTTTGGTTATCTAGCTGTATGA	down	0.679644	-0.55715	0.562166	40.8946	27.7938	77.3054	31.9406	13.4379	27.709	23.6032	32.0691	26.5	32.5	2.5	12.5	13.5	8	middle
68	PC-3p-78631_35	GCGCGGACGATCAAGAAGG	down	0.442476	-1.17633	0.569049	11.6895	5.17234	29.1718	5.89672	0	15.517	0	0	10	6	0	7	0	0	middle
69	bma-miR-5866	TTACCATGTTGATCGATCTCCA	up	2.96502	1.56804	0.583607	4.91393	14.5699	0	14.7418	0	0	43.7097	0	0	15	0	0	25	0	middle
70	asu-miR-100a-5p_R+2	AACCCGTAGATCCGAACTTGTGTTTT	up	2.96502	1.56804	0.583607	1.96557	5.82796	0	5.89672	0	0	17.4839	0	0	6	0	0	10	0	middle
71	PC-3p-30535_109	TCACCGAAAGCATTGTTCTAAAA	up	2.89998	1.53604	0.588042	1.14658	3.32507	0	3.43975	0	9.97522	0	0	0	3.5	0	4.5	0	0	low
72	PC-3p-343865_8	AAAATTAATTAGAATCAAC	up	2.57776	1.36612	0.613965	2.29317	5.91124	0	6.87951	0	17.7337	0	0	0	7	0	8	0	0	middle
73	bma-miR-239-5p	TTTGTACTTCGGCTAAGGTGCTG	up	1.39382	0.479046	0.642947	28.4281	39.6236	20.4203	64.8639	0	59.8513	34.9677	24.0519	7	66	0	27	20	6	middle
74	bma-miR-86	TAAGTGAATGCTTTGCCACAGTCT	down	0.485184	-1.04339	0.675855	7.2071	3.49677	0	21.6213	0	0	10.4903	0	0	22	0	0	6	0	middle
75	PC-3p-15043_251	ATATGTTTTCTGAAATAA	down	0.751268	-0.412601	0.709683	158.849	119.338	110.853	32.432	333.261	84.2352	101.406	172.372	38	33	62	38	58	43	middle
76	PC-3p-115272_22	AAAATTTAGGGGATGAGC	down	0.562627	-0.82975	0.711428	21.5007	12.0969	0	0	64.502	0	12.2387	24.0519	0	0	12	0	7	6	middle
77	PC-5p-20722_172	ACTTCTTAGAGGGACAAGC	down	0.578799	-0.788865	0.719956	13.4314	7.7741	0	40.2942	0	11.0836	12.2387	0	0	41	0	5	7	0	middle
78	bma-miR-281-5p_1ss11TC	AAGAGAGCCACCTGTTGACAGT	down	0.748577	-0.417778	0.722008	19.5019	14.5987	26.2547	0	32.251	0	15.7355	28.0605	9	0	6	0	9	7	middle
79	bma-miR-100b_R+2	AACCCGTAGATCCGAACTTGTGTT	down	0.833593	-0.262585	0.727099	6072.25	5061.78	10580.6	5335.55	2300.57	6898.42	4607	3679.93	3627	5429	428	3112	2635	918	high
80	bma-miR-81_R+1	TGAGATCATTGTGAAAGCTATT	down	0.909051	-0.137567	0.779657	260.853	237.129	210.037	405.891	166.63	261.573	213.303	236.51	72	413	31	118	122	59	high
81	bma-miR-92_R+2	TATTGCACTCGTCCCGGCCTGA	up	1.11924	0.162519	0.811229	134.042	150.025	145.859	213.265	43.0014	223.888	97.9097	128.277	50	217	8	101	56	32	high
82	bma-miR-2a_R+1	TATCACAGCCAGCTTTGATGTG	up	1.40971	0.495402	0.825465	2.62076	3.69453	0	7.86229	0	11.0836	0	0	0	8	0	5	0	0	middle
83	bma-miR-5360_R-1	ACGAATCGTCGAATCGGATGTCT	up	1.37839	0.462981	0.836035	5.89672	8.12796	0	17.6902	0	24.3839	0	0	0	18	0	11	0	0	middle
84	bma-miR-72	AGGCAAGATGTTGGCATAGCTGA	up	1.33699	0.418989	0.850636	12.6411	16.9011	37.9234	0	0	0	50.7032	0	13	0	0	0	29	0	middle
85	PC-3p-5191_869	TCACCGAAAGCATTGTTCTAA	down	0.882762	-0.179904	0.851522	36.4933	32.2148	55.4265	54.0533	0	23.2755	53.3258	20.0432	19	55	0	10.5	30.5	5	middle
86	PC-3p-1604_3569	TGAGATCACGTTACATCCGTCT	up	1.15382	0.206423	0.85284	15.6311	18.0355	26.2547	20.6385	0	24.3839	29.7226	0	9	21	0	11	17	0	middle
87	asu-lin-4-3p_2ss5TC21GT	ACAGCAAGAGCACCTCAGGGTCC	down	0.759882	-0.396152	0.858327	4.86197	3.69453	14.5859	0	0	11.0836	0	0	5	0	0	5	0	0	middle
88	PC-3p-5671_782	TCACCGAAAGCATTGTTCTAAA	up	1.09495	0.130866	0.874998	26.2467	28.7389	35.0062	43.734	0	27.709	38.4645	20.0432	12	44.5	0	12.5	22	5	middle
89	bma-miR-100a_R+1	AACCCGTAGTTTCGAACATGTGT	up	1.05634	0.0790754	0.892083	10256.7	10834.5	17004.3	9175.3	4590.4	13198.3	10682.6	8622.59	5829	9336	854	5954	6110	2151	high
90	bma-miR-5364	CGAGGTATTGTTTATTGGCTGA	down	0.889884	-0.168311	0.899689	21.1794	18.8472	32.089	31.4492	0	11.0836	45.4581	0	11	32	0	5	26	0	middle
91	bma-lin-4	TCCCTGAGACCTCTGCTGCGA	up	1.01032	0.0148114	0.904268	3350.66	3385.24	3229.32	3258.92	3563.74	3737.38	2926.8	3491.53	1107	3316	663	1686	1674	871	high
92	bma-miR-252	CTAAGTAGTAGTGCCGCAGGTAA	down	0.880022	-0.184388	0.914759	9.11032	8.01729	17.5031	9.82787	0	0	0	24.0519	6	10	0	0	0	6	middle
93	bma-miR-133_L+1	ATTGGTCCCCTTCAACCAGCTA	up	1.12275	0.167032	0.928398	13.8206	15.517	14.5859	0	26.8759	46.551	0	0	5	0	5	21	0	0	middle
94	asu-let-7-5p	TGAGGTAGTAGGTTGTATAGTT	down	0.958213	-0.061582	0.930901	699.233	670.014	837.232	830.455	430.014	1205.89	271	533.15	287	845	80	544	155	133	high
95	asu-miR-81b-3p_1ss18TC	TGAGATCATGCCACATCCGTCT	up	1.09218	0.127217	0.941653	26.8628	29.3392	0	80.5885	0	0	55.9484	32.0691	0	82	0	0	32	8	middle
96	bma-miR-100d_R+1	TACCCGTAGCTCCGAATATGTGT	up	1.02203	0.0314419	0.959115	1822.61	1862.77	2368.75	2636.82	462.265	1828.79	2140.03	1619.49	812	2683	86	825	1224	404	high
97	bma-miR-71_R+4	TGAAAGACATGGGTAGTGAGACG	down	0.97423	-0.0376663	0.970352	44.3763	43.2327	49.5921	83.5369	0	73.1516	24.4774	32.0691	17	85	0	33	14	8	middle
