# Supplementary material for: Secretory microRNA Profiles of Third- and Fourth-Stage Dirofilaria immitis Larvae with Different Macrocyclic Lactone Susceptibility: In Search of Biomarkers for Early Detection of Infection
Source: Pathogens. 2021 Jun 22;10(7):786. doi: 10.3390/pathogens10070786 (PMC8308655; doi:10.3390/pathogens10070786)
Supplement: Supplementary file 1 [file pathogens-10-00786-s001.zip › Supplementary Table 3_L4.xlsx]

## Sheet: Sheet1
Supplementary Table 3. miRNAs shed by D. immitis L4 in vitro (stratified by strain).
MB	Missouri strain, L4
YB	Yazoo strain, L4
red is pvalue<=0.001,orange is pvalue <=0.01,blue is pvalue<=0.05,green is pvalue <=0.1.
Index	miR_name	miR_seq	up/down	fold_change(YB(mean)/MB(mean))	log2(fold_change)	pvalue(t_test)	MB(mean)	YB(mean)	MB/MB1(norm)	MB/MB2(norm)	MB/MB3(norm)	YB/YB1(norm)	YB/YB2(norm)	YB/YB3(norm)	MB/MB1(raw)	MB/MB2(raw)	MB/MB3(raw)	YB/YB1(raw)	YB/YB2(raw)	YB/YB3(raw)	Expression level
1	PC-5p-7293_584	CCTGAGCAGGATGAAGCC	down	0.733011	-0.448094	0.011039	155.742	114.16	142.457	165.089	159.679	114.811	106.869	120.801	332	276	963	182	475	117	middle
Following miRNAs do not show significant difference (p-value<=0.05).
2	bma-miR-5866	TTACCATGTTGATCGATCTCCA	down	0.482772	-1.05059	0.127786	32.4256	15.6542	37.7597	27.5149	32.0022	6.93911	29.6985	10.3249	88	46	193	11	132	10	middle
3	bma-miR-86	TAAGTGAATGCTTTGCCACAGTCT	down	0.298889	-1.74232	0.148415	96.0129	28.6973	116.283	35.2909	136.465	20.8173	58.047	7.22742	271	59	823	33	258	7	middle
4	PC-3p-30535_109	TCACCGAAAGCATTGTTCTAAAA	down	0.403928	-1.30783	0.148599	4.62701	1.86898	5.57814	5.9815	2.3214	3.46955	2.13739	0	13	10	14	5.5	9.5	0	low
5	asu-miR-83-3p_1ss20CT	TAGCACCATTTAAATTCAGTAT	down	0.270912	-1.8841	0.178861	23.9807	6.49667	17.1635	13.1593	41.6194	4.41579	15.0742	0	40	22	251	7	67	0	middle
6	bma-miR-124_R-1	TAAGGCACGCGGTGAATGCCA	down	0.144024	-2.79562	0.186983	16.1423	2.32488	30.4652	10.1686	7.79328	0	6.97464	0	71	17	47	0	31	0	middle
7	PC-3p-638215_5	ACGTCGGATAAGAGAAATGGATG	up	inf	inf	0.193011	0	2.98247	0	0	0	3.78497	0	5.16244	0	0	0	6	0	5	low
8	bma-miR-87b_R+2	GTGAGCAAAGTCTCAGGTGTCA	down	-inf	-inf	0.200258	5.04234	0	6.00722	0	9.11979	0	0	0	14	0	55	0	0	0	middle
9	bma-miR-1175	TGAGATTCTTATTCCTCCACTTAC	down	-inf	-inf	0.20531	5.78659	0	10.7272	0	6.63258	0	0	0	25	0	40	0	0	0	middle
10	PC-3p-5191_869	TCACCGAAAGCATTGTTCTAA	down	0.586363	-0.770134	0.209926	61.2687	35.9257	66.5085	81.6475	35.6501	55.1974	24.1863	28.3934	155	136.5	215	87.5	107.5	27.5	middle
11	bma-miR-2a_R+1	TATCACAGCCAGCTTTGATGTG	down	0.253887	-1.97774	0.210158	18.4721	4.68984	22.3125	3.5889	29.515	0	7.87459	6.19493	52	6	178	0	35	6	middle
12	PC-3p-38866_82	TCGCATATTTCGGCACAATTATT	down	0.0954752	-3.38873	0.217664	6.28403	0.599969	10.7272	0	8.12491	0	1.79991	0	25	0	49	0	8	0	middle
13	bma-miR-153_R+1	TTGCATAGTCACAAAAGTGATGG	down	0.124563	-3.00506	0.218515	3.01038	0.374981	4.71996	0	4.31118	0	1.12494	0	11	0	26	0	5	0	low
14	PC-5p-165588_15	TACCCGAGTGCCGAGCTCATGT	up	inf	inf	0.218574	0	1.93662	0	0	0	3.78497	2.0249	0	0	0	0	6	9	0	low
15	bma-miR-252	CTAAGTAGTAGTGCCGCAGGTAA	down	0.45076	-1.14957	0.24337	50.5251	22.7747	42.4796	27.5149	81.5807	6.93911	45.8976	15.4873	99	46	492	11	204	15	middle
16	bma-miR-5843	ATGAGCAACTTTGCCTTCGTTGA	down	0.327899	-1.60868	0.248321	88.1466	28.9032	150.181	22.7297	91.5296	22.079	32.6233	32.0072	350	38	552	35	145	31	middle
17	asu-miR-239-5p_L+2	AATTTGTACTTCGGCTAAGGTGCTG	down	-inf	-inf	0.253352	1.98301	0	4.29087	0	1.65814	0	0	0	10	0	10	0	0	0	low
18	bma-miR-307_1ss22GA	TCACAACCTCCTTGAGTAAGCAGA	down	0.306487	-1.7061	0.25383	22.5121	6.89964	26.6034	4.7852	36.1475	0	20.6989	0	62	8	218	0	92	0	middle
19	bma-miR-49	AAGCACCATGTGAAGCTGCTCT	down	0.190413	-2.3928	0.255884	15.7544	2.99985	19.738	0	27.5252	0	8.99954	0	46	0	166	0	40	0	middle
20	bma-miR-50	TGATATGTCTGATATTCTTGGGTT	down	0.424004	-1.23785	0.266344	127.148	53.9114	166.915	32.3001	182.23	17.0324	102.37	42.332	389	54	1099	27	455	41	middle
21	bma-miR-133_L+1	ATTGGTCCCCTTCAACCAGCTA	down	0.341573	-1.54973	0.268591	24.9671	8.52809	39.476	3.5889	31.8364	3.78497	11.4744	10.3249	92	6	192	6	51	10	middle
22	PC-3p-104719_25	AATGGAATGGAATGAAATGAAA	down	0.217891	-2.19832	0.269445	4.81868	1.04995	9.43992	4.18705	0.829072	0	3.14984	0	22	7	5	0	14	0	middle
23	bma-miR-100a_R+1	AACCCGTAGTTTCGAACATGTGT	down	0.542872	-0.881315	0.295081	25641.2	13919.9	24208.7	40754.4	11960.5	19907	7997.66	13855	56419	68134	72132	31557	35547	13419	high
24	bma-lin-4	TCCCTGAGACCTCTGCTGCGA	down	0.560871	-0.83426	0.3167	13871.5	7780.12	10251.8	22977.3	8385.4	5105.92	11400.4	6834.04	23892	38414	50571	8094	50671	6619	high
25	bma-miR-2c_R+1_1ss20TC	CATCACAGCACGATTCGGCCCG	down	0.21014	-2.25058	0.321862	8.20838	1.72491	17.1635	0	7.46165	0	5.17473	0	40	0	45	0	23	0	middle
26	bma-miR-57	TACCCTGTGGTACCGAGCTGTGTCT	down	0.659077	-0.60148	0.323803	752.255	495.795	1007.07	775.801	473.898	380.389	826.157	280.837	2347	1297	2858	603	3672	272	high
27	bma-miR-281-3p_1ss10AG	TGTCATGGAGTTGCTCTCTTTA	down	0.425491	-1.2328	0.328267	10.0501	4.27621	7.72357	4.18705	18.2396	3.15414	9.6745	0	18	7	110	5	43	0	middle
28	PC-3p-5671_782	TCACCGAAAGCATTGTTCTAAA	down	0.678719	-0.559113	0.333428	29.2103	19.8256	36.9015	35.889	14.8404	26.8102	13.0493	19.6173	86	60	89.5	42.5	58	19	middle
29	PC-5p-65613_44	GATGGATCAGTTTATAATGAAT	down	0.346628	-1.52854	0.351709	3.03316	1.05138	4.29087	0	4.80862	3.15414	0	0	10	0	29	5	0	0	low
30	ppc-miR-1_R+1	TGGAATGTAAAGAAGTATGTA	down	0.456286	-1.13199	0.352918	288.182	131.493	190.515	128.004	546.027	85.7926	215.764	92.924	444	214	3293	136	959	90	middle
31	prd-miR-7964a-3p_L-2_1ss3CA	AAACCACTCGCTGCTACC	down	0.169633	-2.55951	0.359249	3.09475	0.524973	7.29449	0	1.98977	0	1.57492	0	17	0	12	0	7	0	low
32	bma-miR-9-3p	ATAAAGCTAGGTTACCAAAGCT	down	0.194534	-2.36191	0.379428	56.671	11.0244	21.4544	10.7667	137.792	0	33.0733	0	50	18	831	0	147	0	middle
33	PC-3p-115272_22	AAAATTTAGGGGATGAGC	up	inf	inf	0.39984	0	9.66738	0	0	0	0	1.12494	27.8772	0	0	0	0	5	27	middle
34	asu-miR-2a-3p_L-2_1ss21TA	TCACAGCCAGCTTTGATGAGC	down	0.359026	-1.47784	0.408216	4.79301	1.72081	0	9.5704	4.80862	0	0	5.16244	0	16	29	0	0	5	middle
35	PC-3p-48455_63	TGAGATCATGCCACATCCGTCC	down	0.250415	-1.99761	0.414354	5.09129	1.27493	3.00361	0	12.2703	0	3.8248	0	7	0	74	0	17	0	middle
36	asu-let-7-3p_L+3R-1	AAACTGTCCAGCCTGCTAGCTTGC	up	inf	inf	0.42265	0	0.449977	0	0	0	0	1.34993	0	0	0	0	0	6	0	middle
37	bma-mir-100d-p3	ACATATCGGTCCACGGGAAAG	up	inf	inf	0.42265	0	0.524973	0	0	0	0	1.57492	0	0	0	0	0	7	0	low
38	bma-miR-236	TAATACTGTCAGGTAATGACGAT	down	-inf	-inf	0.42265	1.65814	0	0	0	4.97443	0	0	0	0	0	30	0	0	0	low
39	bma-mir-49-p5_1ss12AG	AGTAGCTTCATGTGTGTTCTTCGT	up	inf	inf	0.42265	0	0.449977	0	0	0	0	1.34993	0	0	0	0	0	6	0	low
40	cbr-miR-50_L+1	CTGATATGTCTGATATTCTTGGGTT	down	-inf	-inf	0.42265	0.331629	0	0	0	0.994887	0	0	0	0	0	6	0	0	0	low
41	prd-miR-72-5p_R+2	AGGCAAGATGTTGGCATAGCTGAG	down	-inf	-inf	0.42265	0.715146	0	2.14544	0	0	0	0	0	5	0	0	0	0	0	low
42	bma-miR-5363-3p_L+1R-1_1ss11AG	AACGGTTTGAGTGTTGTCCAAC	up	inf	inf	0.42265	0	2.0249	0	0	0	0	6.07469	0	0	0	0	0	27	0	low
43	bma-miR-5366-3p_1ss11GA	TTAGCAGCACAGCGCATTTGCG	down	-inf	-inf	0.42265	0.497443	0	0	0	1.49233	0	0	0	0	0	9	0	0	0	low
44	bma-miR-5845_L-1_1ss10CT	TTTTGTATTAGTAAACCGGAAT	down	-inf	-inf	0.42265	0.773801	0	0	0	2.3214	0	0	0	0	0	14	0	0	0	low
45	bma-miR-84-5p	TGAGGTAGTTTATAAAGCTGCGA	down	-inf	-inf	0.42265	1.27124	0	0	0	3.81373	0	0	0	0	0	23	0	0	0	low
46	prd-miR-277-3p_1ss12AG	TAAATGCACCTGTCTGGTATGC	down	-inf	-inf	0.42265	0.773801	0	0	0	2.3214	0	0	0	0	0	14	0	0	0	low
47	asu-miR-1-5p_R-1_1ss12AG	CGTACTTCTTTGCATCGCCAT	up	inf	inf	0.42265	0	0.374981	0	0	0	0	1.12494	0	0	0	0	0	5	0	low
48	bma-miR-45_R-1	CGACTAGAGGAACATTCAGCA	down	-inf	-inf	0.42265	0.552715	0	0	0	1.65814	0	0	0	0	0	10	0	0	0	low
49	bma-miR-60_L-1R-1	TATTATGCACATTTTCATGCAA	down	-inf	-inf	0.42265	0.884344	0	0	0	2.65303	0	0	0	0	0	16	0	0	0	low
50	ppc-miR-124_R+4	TAAGGCACGCGGTGAATGCCAAGA	down	-inf	-inf	0.42265	0.996917	0	0	2.99075	0	0	0	0	0	5	0	0	0	0	low
51	PC-5p-617676_5	TTTCTGGTGCCCGAAGTGAGGTT	down	-inf	-inf	0.42265	0.498458	0	0	1.49538	0	0	0	0	0	2.5	0	0	0	0	low
52	PC-3p-126616_20	CTCACCTCGGGCACCAGAAATT	up	inf	inf	0.42265	0	0.337483	0	0	0	0	1.01245	0	0	0	0	0	4.5	0	low
53	PC-3p-395342_7	CACGGTAGGATTCATTAC	up	inf	inf	0.42265	0	1.03249	0	0	0	0	0	3.09747	0	0	0	0	0	3	middle
54	PC-3p-390874_7	TTTGGATATAAGAATTACA	up	inf	inf	0.42265	0	2.40914	0	0	0	0	0	7.22742	0	0	0	0	0	7	low
55	PC-5p-442472_7	ATGTCATTGTAGATATGTG	down	-inf	-inf	0.42265	1.39568	0	0	4.18705	0	0	0	0	0	7	0	0	0	0	low
56	PC-5p-184580_13	AAAGGAGAAGGAGAAGAAA	down	-inf	-inf	0.42265	2.59198	0	0	7.77595	0	0	0	0	0	13	0	0	0	0	low
57	PC-5p-154905_16	GTCAAGGTGTTGTAAGCAGT	up	inf	inf	0.42265	0	0.749961	0	0	0	0	2.24988	0	0	0	0	0	10	0	low
58	PC-5p-595307_5	AAAAAAGAAAAAAGGAAGGAAGA	up	inf	inf	0.42265	0	1.05138	0	0	0	3.15414	0	0	0	0	0	5	0	0	low
59	PC-3p-440513_7	AAAAGGAGAAAGGGAAAAAA	up	inf	inf	0.42265	0	1.47193	0	0	0	4.41579	0	0	0	0	0	7	0	0	low
60	PC-3p-367695_8	TTGATCGTCCAGAAGGTTCA	down	-inf	-inf	0.42265	1.14423	0	3.4327	0	0	0	0	0	8	0	0	0	0	0	low
61	PC-3p-119244_21	TGTTGCTTCATTGAACATTG	up	inf	inf	0.42265	0	2.31304	0	0	0	6.93911	0	0	0	0	0	11	0	0	low
62	PC-5p-438274_7	AAGAGAAAAAGAAAAAGAAGAA	up	inf	inf	0.42265	0	1.47193	0	0	0	4.41579	0	0	0	0	0	7	0	0	low
63	PC-5p-177534_14	GAAGAACAATATGAGGAAA	down	-inf	-inf	0.42265	2.79137	0	0	8.3741	0	0	0	0	0	14	0	0	0	0	low
64	PC-5p-262455_10	GCCTGACATCGATGAAGC	down	-inf	-inf	0.42265	1.99383	0	0	5.9815	0	0	0	0	0	10	0	0	0	0	low
65	PC-5p-213546_12	CATGGAATCACTGAAATATA	down	-inf	-inf	0.42265	2.3926	0	0	7.1778	0	0	0	0	0	12	0	0	0	0	low
66	PC-3p-661263_5	TTGGAAATCTTAGAGTATT	up	inf	inf	0.42265	0	1.05138	0	0	0	3.15414	0	0	0	0	0	5	0	0	low
67	PC-5p-432137_7	GAAGAAAAGATAGAAAAAA	up	inf	inf	0.42265	0	1.47193	0	0	0	4.41579	0	0	0	0	0	7	0	0	low
68	PC-3p-344968_8	AAAAAAGAGAAAAATATAGA	down	-inf	-inf	0.42265	1.59507	0	0	4.7852	0	0	0	0	0	8	0	0	0	0	low
69	PC-3p-407487_7	ATTATAAAGATATTTAAAAT	up	inf	inf	0.42265	0	1.47193	0	0	0	4.41579	0	0	0	0	0	7	0	0	low
70	PC-3p-193072_13	GATGTGACTATTTCAAATAG	down	-inf	-inf	0.42265	2.59198	0	0	7.77595	0	0	0	0	0	13	0	0	0	0	low
71	PC-5p-433790_7	TGATCAATAATTAAAATAAATAAA	up	inf	inf	0.42265	0	1.47193	0	0	0	4.41579	0	0	0	0	0	7	0	0	low
72	PC-5p-379904_7	CCGATTTGTAATTTGAAGA	up	inf	inf	0.42265	0	1.47193	0	0	0	4.41579	0	0	0	0	0	7	0	0	low
73	PC-5p-362832_8	AGGAACTCGACATGACACATT	down	-inf	-inf	0.42265	1.14423	0	3.4327	0	0	0	0	0	8	0	0	0	0	0	low
74	PC-3p-534461_6	TTTAAGAATAAATAAAAATTG	down	-inf	-inf	0.42265	1.1963	0	0	3.5889	0	0	0	0	0	6	0	0	0	0	low
75	PC-5p-300662_9	AAGGCCGTTGTTGCTGCTG	up	inf	inf	0.42265	0	1.89248	0	0	0	5.67745	0	0	0	0	0	9	0	0	low
76	PC-5p-627796_5	AAGGAAGGCATGAAGGAAGGA	up	inf	inf	0.42265	0	1.05138	0	0	0	3.15414	0	0	0	0	0	5	0	0	low
77	PC-3p-717781_5	AAAAATGAGAGAGGGAGAA	up	inf	inf	0.42265	0	1.05138	0	0	0	3.15414	0	0	0	0	0	5	0	0	low
78	PC-5p-167167_14	CAAGATGAGAAGAAGGAGA	down	-inf	-inf	0.42265	2.79137	0	0	8.3741	0	0	0	0	0	14	0	0	0	0	low
79	PC-3p-695061_5	CAGACATTGAAAGAAAAAA	up	inf	inf	0.42265	0	1.05138	0	0	0	3.15414	0	0	0	0	0	5	0	0	low
80	PC-5p-612787_5	GGAAAAGGAAAGAGAAGGAT	up	inf	inf	0.42265	0	1.72081	0	0	0	0	0	5.16244	0	0	0	0	0	5	low
81	PC-5p-668217_5	AGGATTTGCTGCTGTTGCTGT	up	inf	inf	0.42265	0	1.72081	0	0	0	0	0	5.16244	0	0	0	0	0	5	low
82	PC-3p-100389_26	TACTGGCCTCTCAAACTCTGGGA	down	-inf	-inf	0.42265	1.43706	0	0	0	4.31118	0	0	0	0	0	26	0	0	0	low
83	PC-5p-419873_7	ATTTACGCTGAAAGCTTTT	down	-inf	-inf	0.42265	1.39568	0	0	4.18705	0	0	0	0	0	7	0	0	0	0	low
84	PC-3p-650207_5	GGTGCATCTGTGGTCAGCTTAA	up	inf	inf	0.42265	0	1.72081	0	0	0	0	0	5.16244	0	0	0	0	0	5	low
85	PC-5p-210091_12	TAGAGAATGAATGATAATA	down	-inf	-inf	0.42265	2.3926	0	0	7.1778	0	0	0	0	0	12	0	0	0	0	low
86	PC-5p-183977_13	AACAAGAAAAAAGGAAAAGAAAAAA	down	-inf	-inf	0.42265	1.85938	0	5.57814	0	0	0	0	0	13	0	0	0	0	0	low
87	PC-3p-535012_6	TGTGAAGAGTGATGAGTCC	up	inf	inf	0.42265	0	0.449977	0	0	0	0	1.34993	0	0	0	0	0	6	0	middle
88	PC-5p-237873_11	AGGAGAAGAAGGAAAAATAGA	up	inf	inf	0.42265	0	2.31304	0	0	0	6.93911	0	0	0	0	0	11	0	0	low
89	PC-5p-114869_22	TGAGTATGGAAGAGTTAAG	down	-inf	-inf	0.42265	4.38643	0	0	13.1593	0	0	0	0	0	22	0	0	0	0	middle
90	PC-3p-340874_8	AGATTTCGTTTTGAAACC	down	-inf	-inf	0.42265	1.59507	0	0	4.7852	0	0	0	0	0	8	0	0	0	0	low
91	PC-5p-313719_8	AAATATAGATAGATGTGGAAAC	up	inf	inf	0.42265	0	2.7533	0	0	0	0	0	8.25991	0	0	0	0	0	8	low
92	PC-5p-245843_10	AAGCACCAGAACTGTGTCCACCA	down	-inf	-inf	0.42265	0.715146	0	2.14544	0	0	0	0	0	5	0	0	0	0	0	low
93	PC-3p-454996_6	CGAGGAAAAGTTAGAGAGATCTT	down	-inf	-inf	0.42265	1.71635	0	5.14905	0	0	0	0	0	12	0	0	0	0	0	low
94	PC-3p-607729_5	ATCGAACAATTGCATGTGG	up	inf	inf	0.42265	0	1.72081	0	0	0	0	0	5.16244	0	0	0	0	0	5	low
95	PC-3p-411878_7	ATTCACCACCATAATAATTA	down	-inf	-inf	0.42265	1.39568	0	0	4.18705	0	0	0	0	0	7	0	0	0	0	low
96	PC-3p-276426_9	ATAAAGAAGTATAAAGAAG	down	-inf	-inf	0.42265	1.79445	0	0	5.38335	0	0	0	0	0	9	0	0	0	0	low
97	PC-5p-416495_7	TGGTACATTGAAAACCATA	down	-inf	-inf	0.42265	1.39568	0	0	4.18705	0	0	0	0	0	7	0	0	0	0	low
98	PC-3p-236721_11	TGGAGAGGTGCAGTGATTC	up	inf	inf	0.42265	0	1.42493	0	0	0	0	4.27478	0	0	0	0	0	19	0	low
99	PC-3p-265182_10	TTGTGCATTTGGAGAAGA	up	inf	inf	0.42265	0	3.44163	0	0	0	0	0	10.3249	0	0	0	0	0	10	middle
100	bma-miR-5360_R-1	ACGAATCGTCGAATCGGATGTCT	down	0.57604	-0.79576	0.423833	139.211	80.191	131.73	51.4409	234.462	58.0362	155.692	26.8447	307	86	1414	92	692	26	middle
101	PC-3p-15043_251	ATATGTTTTCTGAAATAA	up	2.33538	1.22366	0.433556	20.7356	48.4255	28.3198	29.9075	3.97955	32.803	9.22453	103.249	66	50	24	52	41	100	middle
102	cbn-let-7_R+1	TGAGGTAGTAGGTTGTATAGTTT	up	7.62521	2.93078	0.437897	4.05688	30.9346	8.58175	3.5889	0	0	6.07469	86.7291	20	6	0	0	27	84	middle
103	bma-miR-7_R+1_1ss10TA	TGGAAGACTAGTGATTTTGTTGTT	down	0.228344	-2.13072	0.43955	44.0151	10.0506	114.137	0	17.908	0	12.5994	17.5523	266	0	108	0	56	17	middle
104	asu-let-7-5p	TGAGGTAGTAGGTTGTATAGTT	up	4.16941	2.05984	0.445928	113.785	474.417	171.206	109.461	60.6881	131.843	52.4223	1238.99	399	183	366	209	233	1200	high
105	bma-miR-100c_R+1_1ss12CT	AACCCGTAGAATTGAAATCGTGT	up	1.31086	0.390517	0.451346	441.358	578.56	390.899	653.778	279.397	797.997	379.105	558.577	911	1093	1685	1265	1685	541	high
106	PC-3p-95261_28	ATAAAGCTAGACGACCGGAGTAA	down	0.416061	-1.26513	0.454031	3.24455	1.34993	3.4327	0	6.30095	0	4.04979	0	8	0	38	0	18	0	low
107	bma-miR-34	TGGCAGTGTGGTTAGCTGGTTGT	down	0.470801	-1.08681	0.460821	38.3649	18.0622	28.3198	10.1686	76.6063	6.93911	47.2476	0	66	17	462	11	210	0	middle
108	PC-3p-1604_3569	TGAGATCACGTTACATCCGTCT	down	0.368614	-1.43982	0.467531	193.002	71.1434	96.5447	20.3371	462.125	32.1722	127.568	53.6894	225	34	2787	51	567	52	middle
109	asu-miR-71-3p	TATCACTATTCTGTTTTTCGCC	down	0.429176	-1.22036	0.472097	2.09693	0.899954	2.14544	0	4.14536	0	2.69986	0	5	0	25	0	12	0	low
110	asu-miR-9-5p	TCTTTGGTTATCTAGCTGTATGA	down	0.546019	-0.872977	0.477483	170.55	93.1238	128.297	52.6372	330.717	44.1579	192.365	42.8483	299	88	1994.5	70	855	41.5	middle
111	PC-5p-20722_172	ACTTCTTAGAGGGACAAGC	down	0.459424	-1.1221	0.492421	21.7109	9.97449	10.7272	8.97225	45.4332	0	29.9235	0	25	15	274	0	133	0	middle
112	PC-3p-40166_79	ATTTATTCATTTTTGAATA	down	0.174455	-2.51908	0.497219	1.9345	0.337483	0	0	5.8035	0	1.01245	0	0	0	35	0	4.5	0	low
113	PC-3p-59172_50	TGTCATGGAGTTGCTCTCTTTAT	up	2.07604	1.05383	0.497813	1.71342	3.55711	0	0	5.14025	5.04662	5.62471	0	0	0	31	8	25	0	low
114	bma-miR-87a_R+1	GTGAGCAAAGTTTCAGGTGTTC	down	0.493778	-1.01806	0.500606	26.786	13.2263	15.4471	5.38335	59.5274	13.2474	15.0742	11.3574	36	9	359	21	67	11	middle
115	bma-miR-71_R+4	TGAAAGACATGGGTAGTGAGACG	down	0.644997	-0.632636	0.507007	289.101	186.469	174.209	205.764	487.329	97.1475	385.855	76.4042	406	344	2939	154	1715	74	middle
116	asu-lin-4-3p_2ss5TC21GT	ACAGCAAGAGCACCTCAGGGTCC	down	0.657886	-0.604091	0.523243	16.4201	10.8025	8.58175	10.1686	30.5099	15.7707	11.4744	5.16244	20	17	184	25	51	5	middle
117	asu-miR-993-3p	TAAGCTCGTCTCTACAGGCAGG	down	0.653499	-0.613743	0.533312	149.062	97.4117	137.737	51.4409	258.007	59.2978	188.54	44.397	321	86	1556	94	838	43	middle
118	bma-miR-81_R+1	TGAGATCATTGTGAAAGCTATT	down	0.529195	-0.918128	0.556669	1634.88	865.168	895.505	355.899	3653.22	300.905	2025.12	269.48	2087	595	22032	477	9001	261	high
119	asu-miR-81b-3p_1ss18TC	TGAGATCATGCCACATCCGTCT	down	0.63099	-0.664312	0.570638	183.925	116.055	124.864	50.8428	376.067	71.9144	185.39	90.859	291	85	2268	114	824	88	middle
120	bma-miR-239-3p_1ss10CT	ACACCTTGGTTAGGTACAATGC	down	0.325649	-1.61861	0.576864	1.38179	0.449977	0	0	4.14536	0	1.34993	0	0	0	25	0	6	0	low
121	PC-5p-148458_16	TTCGTCTTCATCCAGGTGTGTGT	down	0.491956	-1.0234	0.591263	1.44823	0.712463	3.4327	0	0.911979	0	2.13739	0	8	0	5.5	0	9.5	0	low
122	bma-miR-5364	CGAGGTATTGTTTATTGGCTGA	down	0.655122	-0.610163	0.596943	132.855	87.0363	102.981	34.0946	261.489	44.1579	167.391	49.5595	240	57	1577	70	744	48	middle
123	bma-miR-5363-5p_1ss18CT	ATGGGCAACGTTTCAAATCGTGT	down	0.372474	-1.42479	0.604545	2.81885	1.04995	0	0	8.45654	0	3.14984	0	0	0	51	0	14	0	low
124	bma-miR-279_R+1	TGACTAGAACCATACTCAGCT	down	0.654391	-0.611774	0.613011	150.97	98.7936	104.697	50.2446	297.969	47.3121	213.964	35.1046	244	84	1797	75	951	34	middle
125	bma-miR-92_R+2	TATTGCACTCGTCCCGGCCTGA	down	0.761414	-0.393246	0.618274	635.667	484.006	460.411	435.453	1011.14	262.424	901.529	288.064	1073	728	6098	416	4007	279	high
126	bma-miR-239-5p	TTTGTACTTCGGCTAAGGTGCTG	down	0.642297	-0.638687	0.626152	314.639	202.092	227.416	89.7225	626.779	73.176	481.475	51.6244	530	150	3780	116	2140	50	middle
127	PC-3p-5433_825	GAACCTCACCTCGGGCACCAGA	up	1.39359	0.478806	0.628396	236.039	328.942	219.264	260.195	228.658	150.768	656.404	179.653	511	435	1379	239	2917.5	174	middle
128	bma-miR-228	AATGGCACTAGATGAATTCACGG	up	1.10988	0.150403	0.637491	53.4469	59.3196	63.0758	47.852	49.4127	79.4843	49.9474	48.527	147	80	298	126	222	47	middle
129	bma-miR-72	AGGCAAGATGTTGGCATAGCTGA	down	0.815814	-0.293688	0.644026	27.514	22.4463	28.3198	16.7482	37.4741	6.30828	29.0235	32.0072	66	28	226	10	129	31	middle
130	asu-miR-83-5p_1ss15TA	CCTGAATTTGTTTGAGTGCTGGA	up	1.66846	0.738518	0.646281	1.99383	3.32663	0	5.9815	0	3.78497	0	6.19493	0	10	0	6	0	6	middle
131	PC-5p-114173_22	ACGGATGTGCGTGAAATCATG	up	2.0353	1.02524	0.679887	0.331629	0.674965	0	0	0.994887	0	2.0249	0	0	0	6	0	9	0	middle
132	PC-3p-78631_35	GCGCGGACGATCAAGAAGG	up	1.33477	0.416591	0.737995	8.50825	11.3566	14.1599	11.3649	0	11.3549	0	22.7148	33	19	0	18	0	22	middle
133	bma-miR-100b_R+2	AACCCGTAGATCCGAACTTGTGTT	down	0.863055	-0.212475	0.753857	6960.76	6007.52	5343.42	11794.9	3743.92	8015.3	3615.11	6392.14	12453	19719	22579	12706	16068	6191	high
134	PC-3p-49149_62	TCATTATAACTGATCCATGGT	down	0.636898	-0.650867	0.777254	2.7083	1.72491	0	0	8.12491	0	5.17473	0	0	0	49	0	23	0	low
135	bma-mir-153-p5	ATCATTTTTGTGGATTAGCAATT	down	0.747376	-0.420094	0.803328	4.21453	3.14984	0	4.18705	8.45654	0	9.44951	0	0	7	51	0	42	0	low
136	asu-miR-92-3p_L+2	AATATTGCACTCGTCCCGGCCTGA	down	0.678434	-0.559719	0.805007	0.773801	0.524973	0	0	2.3214	0	1.57492	0	0	0	14	0	7	0	low
137	asu-miR-100a-5p_R+2	AACCCGTAGATCCGAACTTGTGTTTT	down	0.853767	-0.228086	0.828843	4.76571	4.06881	7.72357	3.5889	2.98466	8.83159	3.37483	0	18	6	18	14	15	0	middle
138	bma-miR-9-5p_L-1	TTTGGTTATCTAGCTGTATGA	down	0.764315	-0.38776	0.842428	4.47699	3.42183	0	0	13.431	4.41579	5.8497	0	0	0	81	7	26	0	middle
139	bma-miR-5361_1ss11CT	TGGGATATCTTGGAAGGTTTCG	down	0.753816	-0.407716	0.854423	0.497443	0.374981	0	0	1.49233	0	1.12494	0	0	0	9	0	5	0	low
140	bma-miR-281-5p_1ss11TC	AAGAGAGCCACCTGTTGACAGT	down	0.929011	-0.106233	0.872636	15.97	14.8363	4.71996	22.1316	21.0584	18.9248	17.3241	8.25991	11	37	127	30	77	8	middle
141	hpo-miR-10078-5p_1ss10TC	ATCTCATCCCGATCGCCA	down	0.847428	-0.238837	0.874725	7.96487	6.74965	6.43631	7.1778	10.2805	0	20.249	0	15	12	62	0	90	0	middle
142	asu-miR-34-3p_L-2_2ss11AG12CT	CGGCTATCGTCACTGCCGTCC	down	0.801786	-0.318711	0.884927	1.21597	0.97495	0	0	3.64792	0	2.92485	0	0	0	22	0	13	0	low
143	bma-miR-100d_R+1	TACCCGTAGCTCCGAATATGTGT	down	0.925439	-0.11179	0.913012	4671.48	4323.17	2418.34	3887.38	7708.71	2626.14	9255.12	1088.24	5636	6499	46490	4163	41136	1054	high
144	bma-miR-234_R+3	TTATTGCTTGAGAATACAAAT	down	0.848043	-0.237791	0.913464	1.76869	1.49992	0	0	5.30606	0	4.49977	0	0	0	32	0	20	0	low
145	bma-miR-36a_R+1_1ss19GA	TCACCGGGTGCACATTCGATC	up	1.16303	0.217889	0.920579	1.9345	2.24988	0	0	5.8035	0	6.74965	0	0	0	35	0	30	0	low
146	bma-miR-5841-3p	TTTGGCACCATTCAGACCACTA	up	1.05242	0.0737144	0.944938	6.62477	6.97206	0	4.7852	15.0891	6.93911	6.74965	7.22742	0	8	91	11	30	7	middle
147	PC-3p-146486_17	CGCCCCGAAACTACCATACAACA	down	0.904579	-0.144681	0.947014	1.49233	1.34993	0	0	4.47699	0	4.04979	0	0	0	27	0	18	0	low
148	PC-3p-162574_15	TGGATTTTGTGAACACATG	up	1.02282	0.0325552	0.985778	1.43909	1.47193	0	2.99075	1.32652	4.41579	0	0	0	5	8	7	0	0	low
