# Supplementary material for: Secretory microRNA Profiles of Third- and Fourth-Stage Dirofilaria immitis Larvae with Different Macrocyclic Lactone Susceptibility: In Search of Biomarkers for Early Detection of Infection
Source: Pathogens. 2021 Jun 22;10(7):786. doi: 10.3390/pathogens10070786 (PMC8308655; doi:10.3390/pathogens10070786)
Supplement: Supplementary file 1 [file pathogens-10-00786-s001.zip › Supplementary Table 4_Yazoo_L3vsL4.xlsx]

## Sheet: Sheet1
Supplementary Table 4. miRNAs shed by D. immitis strain Yazoo in vitro (stratified by stage).
YA	Yazoo strain, L3
YB	Yazoo strain, L4
red is pvalue<=0.001,orange is pvalue <=0.01,blue is pvalue<=0.05,green is pvalue <=0.1.
Index	miR_name	miR_seq	up/down	fold_change(YA(mean)/YB(mean))	log2(fold_change)	pvalue(t_test)	YB(mean)	YA(mean)	YA/YA1(norm)	YA/YA2(norm)	YA/YA3(norm)	YB/YB1(norm)	YB/YB2(norm)	YB/YB3(norm)	YA/YA1(raw)	YA/YA2(raw)	YA/YA3(raw)	YB/YB1(raw)	YB/YB2(raw)	YB/YB3(raw)	Expression level
1	bma-miR-87a_R+1	GTGAGCAAAGTTTCAGGTGTTC	down	-inf	-inf	0.00651733	13.2263	0	0	0	0	13.2474	15.0742	11.3574	0	0	0	21	67	11	middle
Following miRNAs do not show significant difference (p-value<=0.05).
2	bma-miR-5843	ATGAGCAACTTTGCCTTCGTTGA	down	0.231154	-2.11308	0.0599989	28.9032	6.68107	0	0	20.0432	22.079	32.6233	32.0072	0	0	5	35	145	31	middle
3	PC-5p-7293_584	CCTGAGCAGGATGAAGCC	up	3.44502	1.78451	0.0994974	114.16	393.285	203.938	466.819	509.098	114.811	106.869	120.801	92	267	127	182	475	117	middle
4	bma-miR-228	AATGGCACTAGATGAATTCACGG	down	0.567155	-0.818186	0.114621	59.3196	33.6434	26.6006	26.2258	48.1037	79.4843	49.9474	48.527	12	15	12	126	222	47	middle
5	asu-miR-81b-3p_1ss18TC	TGAGATCATGCCACATCCGTCT	down	0.252805	-1.9839	0.116435	116.055	29.3392	0	55.9484	32.0691	71.9144	185.39	90.859	0	32	8	114	824	88	middle
6	bma-lin-4	TCCCTGAGACCTCTGCTGCGA	down	0.435114	-1.20054	0.141962	7780.12	3385.24	3737.38	2926.8	3491.53	5105.92	11400.4	6834.04	1686	1674	871	8094	50671	6619	high
7	PC-3p-15043_251	ATATGTTTTCTGAAATAA	up	2.46436	1.30121	0.143759	48.4255	119.338	84.2352	101.406	172.372	32.803	9.22453	103.249	38	58	43	52	41	100	middle
8	PC-3p-59172_50	TGTCATGGAGTTGCTCTCTTTAT	down	-inf	-inf	0.184699	3.55711	0	0	0	0	5.04662	5.62471	0	0	0	0	8	25	0	low
9	bma-miR-9-5p_L-1	TTTGGTTATCTAGCTGTATGA	down	-inf	-inf	0.191354	3.42183	0	0	0	0	4.41579	5.8497	0	0	0	0	7	26	0	middle
10	PC-3p-638215_5	ACGTCGGATAAGAGAAATGGATG	down	-inf	-inf	0.193011	2.98247	0	0	0	0	3.78497	0	5.16244	0	0	0	6	0	5	low
11	asu-miR-993-3p	TAAGCTCGTCTCTACAGGCAGG	down	0.113673	-3.13703	0.194765	97.4117	11.0731	0	33.2193	0	59.2978	188.54	44.397	0	19	0	94	838	43	middle
12	PC-3p-1604_3569	TGAGATCACGTTACATCCGTCT	down	0.253509	-1.97989	0.200502	71.1434	18.0355	24.3839	29.7226	0	32.1722	127.568	53.6894	11	17	0	51	567	52	middle
13	bma-miR-5360_R-1	ACGAATCGTCGAATCGGATGTCT	down	0.101358	-3.30247	0.200514	80.191	8.12796	24.3839	0	0	58.0362	155.692	26.8447	11	0	0	92	692	26	middle
14	asu-miR-83-5p_1ss15TA	CCTGAATTTGTTTGAGTGCTGGA	down	-inf	-inf	0.206317	3.32663	0	0	0	0	3.78497	0	6.19493	0	0	0	6	0	6	middle
15	asu-lin-4-3p_2ss5TC21GT	ACAGCAAGAGCACCTCAGGGTCC	down	0.342006	-1.54791	0.2158	10.8025	3.69453	11.0836	0	0	15.7707	11.4744	5.16244	5	0	0	25	51	5	middle
16	PC-5p-165588_15	TACCCGAGTGCCGAGCTCATGT	down	-inf	-inf	0.218574	1.93662	0	0	0	0	3.78497	2.0249	0	0	0	0	6	9	0	low
17	bma-miR-5364	CGAGGTATTGTTTATTGGCTGA	down	0.216544	-2.20727	0.226213	87.0363	18.8472	11.0836	45.4581	0	44.1579	167.391	49.5595	5	26	0	70	744	48	middle
18	bma-miR-86	TAAGTGAATGCTTTGCCACAGTCT	down	0.12185	-3.03682	0.235449	28.6973	3.49677	0	10.4903	0	20.8173	58.047	7.22742	0	6	0	33	258	7	middle
19	bma-miR-92_R+2	TATTGCACTCGTCCCGGCCTGA	down	0.309965	-1.68982	0.248767	484.006	150.025	223.888	97.9097	128.277	262.424	901.529	288.064	101	56	32	416	4007	279	high
20	PC-3p-5671_782	TCACCGAAAGCATTGTTCTAAA	up	1.44958	0.53564	0.257118	19.8256	28.7389	27.709	38.4645	20.0432	26.8102	13.0493	19.6173	12.5	22	5	42.5	58	19	middle
21	bma-miR-281-3p_1ss10AG	TGTCATGGAGTTGCTCTCTTTA	down	-inf	-inf	0.272126	4.27621	0	0	0	0	3.15414	9.6745	0	0	0	0	5	43	0	middle
22	asu-miR-83-3p_1ss20CT	TAGCACCATTTAAATTCAGTAT	down	-inf	-inf	0.283627	6.49667	0	0	0	0	4.41579	15.0742	0	0	0	0	7	67	0	middle
23	bma-miR-71_R+4	TGAAAGACATGGGTAGTGAGACG	down	0.23185	-2.10874	0.286835	186.469	43.2327	73.1516	24.4774	32.0691	97.1475	385.855	76.4042	33	14	8	154	1715	74	middle
24	bma-miR-50	TGATATGTCTGATATTCTTGGGTT	down	0.372563	-1.42444	0.316653	53.9114	20.0854	0	40.2129	20.0432	17.0324	102.37	42.332	0	23	5	27	455	41	middle
25	asu-miR-9-5p	TCTTTGGTTATCTAGCTGTATGA	down	0.298461	-1.74439	0.318524	93.1238	27.7938	27.709	23.6032	32.0691	44.1579	192.365	42.8483	12.5	13.5	8	70	855	41.5	middle
26	bma-miR-57	TACCCTGTGGTACCGAGCTGTGTCT	down	0.599106	-0.739116	0.36445	495.795	297.034	215.021	447.587	228.493	380.389	826.157	280.837	97	256	57	603	3672	272	high
27	bma-miR-239-5p	TTTGTACTTCGGCTAAGGTGCTG	down	0.196067	-2.35058	0.365117	202.092	39.6236	59.8513	34.9677	24.0519	73.176	481.475	51.6244	27	20	6	116	2140	50	middle
28	bma-miR-252	CTAAGTAGTAGTGCCGCAGGTAA	down	0.352026	-1.50625	0.367251	22.7747	8.01729	0	0	24.0519	6.93911	45.8976	15.4873	0	0	6	11	204	15	middle
29	bma-miR-81_R+1	TGAGATCATTGTGAAAGCTATT	down	0.274084	-1.86731	0.392095	865.168	237.129	261.573	213.303	236.51	300.905	2025.12	269.48	118	122	59	477	9001	261	high
30	bma-miR-34	TGGCAGTGTGGTTAGCTGGTTGT	down	0.16133	-2.63191	0.412595	18.0622	2.91398	0	8.74193	0	6.93911	47.2476	0	0	5	0	11	210	0	middle
31	asu-let-7-3p_L+3R-1	AAACTGTCCAGCCTGCTAGCTTGC	down	-inf	-inf	0.42265	0.449977	0	0	0	0	0	1.34993	0	0	0	0	0	6	0	middle
32	bma-miR-9-3p	ATAAAGCTAGGTTACCAAAGCT	down	-inf	-inf	0.42265	11.0244	0	0	0	0	0	33.0733	0	0	0	0	0	147	0	middle
33	asu-miR-71-3p	TATCACTATTCTGTTTTTCGCC	down	-inf	-inf	0.42265	0.899954	0	0	0	0	0	2.69986	0	0	0	0	0	12	0	low
34	bma-miR-87b_R+2	GTGAGCAAAGTCTCAGGTGTCA	up	inf	inf	0.42265	0	3.49677	0	10.4903	0	0	0	0	0	6	0	0	0	0	middle
35	bma-mir-100d-p3	ACATATCGGTCCACGGGAAAG	down	-inf	-inf	0.42265	0.524973	0	0	0	0	0	1.57492	0	0	0	0	0	7	0	low
36	bma-mir-153-p5	ATCATTTTTGTGGATTAGCAATT	down	-inf	-inf	0.42265	3.14984	0	0	0	0	0	9.44951	0	0	0	0	0	42	0	low
37	bma-miR-153_R+1	TTGCATAGTCACAAAAGTGATGG	down	-inf	-inf	0.42265	0.374981	0	0	0	0	0	1.12494	0	0	0	0	0	5	0	low
38	bma-miR-234_R+3	TTATTGCTTGAGAATACAAAT	down	-inf	-inf	0.42265	1.49992	0	0	0	0	0	4.49977	0	0	0	0	0	20	0	low
39	bma-miR-239-3p_1ss10CT	ACACCTTGGTTAGGTACAATGC	down	-inf	-inf	0.42265	0.449977	0	0	0	0	0	1.34993	0	0	0	0	0	6	0	low
40	bma-miR-36a_R+1_1ss19GA	TCACCGGGTGCACATTCGATC	down	-inf	-inf	0.42265	2.24988	0	0	0	0	0	6.74965	0	0	0	0	0	30	0	low
41	bma-mir-49-p5_1ss12AG	AGTAGCTTCATGTGTGTTCTTCGT	down	-inf	-inf	0.42265	0.449977	0	0	0	0	0	1.34993	0	0	0	0	0	6	0	low
42	bma-miR-49	AAGCACCATGTGAAGCTGCTCT	down	-inf	-inf	0.42265	2.99985	0	0	0	0	0	8.99954	0	0	0	0	0	40	0	middle
43	bma-miR-5361_1ss11CT	TGGGATATCTTGGAAGGTTTCG	down	-inf	-inf	0.42265	0.374981	0	0	0	0	0	1.12494	0	0	0	0	0	5	0	low
44	bma-miR-5363-5p_1ss18CT	ATGGGCAACGTTTCAAATCGTGT	down	-inf	-inf	0.42265	1.04995	0	0	0	0	0	3.14984	0	0	0	0	0	14	0	low
45	bma-miR-5363-3p_L+1R-1_1ss11AG	AACGGTTTGAGTGTTGTCCAAC	down	-inf	-inf	0.42265	2.0249	0	0	0	0	0	6.07469	0	0	0	0	0	27	0	low
46	asu-miR-34-3p_L-2_2ss11AG12CT	CGGCTATCGTCACTGCCGTCC	down	-inf	-inf	0.42265	0.97495	0	0	0	0	0	2.92485	0	0	0	0	0	13	0	low
47	asu-miR-92-3p_L+2	AATATTGCACTCGTCCCGGCCTGA	down	-inf	-inf	0.42265	0.524973	0	0	0	0	0	1.57492	0	0	0	0	0	7	0	low
48	bma-miR-307_1ss22GA	TCACAACCTCCTTGAGTAAGCAGA	down	-inf	-inf	0.42265	6.89964	0	0	0	0	0	20.6989	0	0	0	0	0	92	0	middle
49	asu-miR-1-5p_R-1_1ss12AG	CGTACTTCTTTGCATCGCCAT	down	-inf	-inf	0.42265	0.374981	0	0	0	0	0	1.12494	0	0	0	0	0	5	0	low
50	asu-miR-2a-3p_L-2_1ss21TA	TCACAGCCAGCTTTGATGAGC	down	-inf	-inf	0.42265	1.72081	0	0	0	0	0	0	5.16244	0	0	0	0	0	5	middle
51	bma-miR-2c_R+1_1ss20TC	CATCACAGCACGATTCGGCCCG	down	-inf	-inf	0.42265	1.72491	0	0	0	0	0	5.17473	0	0	0	0	0	23	0	middle
52	prd-miR-7964a-3p_L-2_1ss3CA	AAACCACTCGCTGCTACC	down	-inf	-inf	0.42265	0.524973	0	0	0	0	0	1.57492	0	0	0	0	0	7	0	low
53	hpo-miR-10078-5p_1ss10TC	ATCTCATCCCGATCGCCA	down	-inf	-inf	0.42265	6.74965	0	0	0	0	0	20.249	0	0	0	0	0	90	0	middle
54	PC-3p-126616_20	CTCACCTCGGGCACCAGAAATT	down	-inf	-inf	0.42265	0.337483	0	0	0	0	0	1.01245	0	0	0	0	0	4.5	0	low
55	PC-5p-65613_44	GATGGATCAGTTTATAATGAAT	down	-inf	-inf	0.42265	1.05138	0	0	0	0	3.15414	0	0	0	0	0	5	0	0	low
56	PC-3p-49149_62	TCATTATAACTGATCCATGGT	down	-inf	-inf	0.42265	1.72491	0	0	0	0	0	5.17473	0	0	0	0	0	23	0	low
57	PC-5p-148458_16	TTCGTCTTCATCCAGGTGTGTGT	down	-inf	-inf	0.42265	0.712463	0	0	0	0	0	2.13739	0	0	0	0	0	9.5	0	low
58	PC-3p-390874_7	TTTGGATATAAGAATTACA	down	-inf	-inf	0.42265	2.40914	0	0	0	0	0	0	7.22742	0	0	0	0	0	7	low
59	PC-3p-672100_5	CTCTGAATGAAAGACTTATT	up	inf	inf	0.42265	0	2.91398	0	8.74193	0	0	0	0	0	5	0	0	0	0	low
60	PC-3p-671713_5	TGATTGTAGTATAAATTGTCGTAA	up	inf	inf	0.42265	0	2.91398	0	8.74193	0	0	0	0	0	5	0	0	0	0	low
61	PC-3p-95261_28	ATAAAGCTAGACGACCGGAGTAA	down	-inf	-inf	0.42265	1.34993	0	0	0	0	0	4.04979	0	0	0	0	0	18	0	low
62	PC-3p-384753_7	ATAATAGAGAAAAAGGGAAGAAA	up	inf	inf	0.42265	0	4.07957	0	12.2387	0	0	0	0	0	7	0	0	0	0	middle
63	PC-5p-154905_16	GTCAAGGTGTTGTAAGCAGT	down	-inf	-inf	0.42265	0.749961	0	0	0	0	0	2.24988	0	0	0	0	0	10	0	low
64	PC-5p-595307_5	AAAAAAGAAAAAAGGAAGGAAGA	down	-inf	-inf	0.42265	1.05138	0	0	0	0	3.15414	0	0	0	0	0	5	0	0	low
65	PC-3p-440513_7	AAAAGGAGAAAGGGAAAAAA	down	-inf	-inf	0.42265	1.47193	0	0	0	0	4.41579	0	0	0	0	0	7	0	0	low
66	PC-3p-38866_82	TCGCATATTTCGGCACAATTATT	down	-inf	-inf	0.42265	0.599969	0	0	0	0	0	1.79991	0	0	0	0	0	8	0	middle
67	PC-3p-48455_63	TGAGATCATGCCACATCCGTCC	down	-inf	-inf	0.42265	1.27493	0	0	0	0	0	3.8248	0	0	0	0	0	17	0	middle
68	PC-3p-119244_21	TGTTGCTTCATTGAACATTG	down	-inf	-inf	0.42265	2.31304	0	0	0	0	6.93911	0	0	0	0	0	11	0	0	low
69	PC-5p-438274_7	AAGAGAAAAAGAAAAAGAAGAA	down	-inf	-inf	0.42265	1.47193	0	0	0	0	4.41579	0	0	0	0	0	7	0	0	low
70	PC-3p-675272_5	AGACCTAAGAGAAAGATAA	up	inf	inf	0.42265	0	3.69453	11.0836	0	0	0	0	0	5	0	0	0	0	0	middle
71	PC-3p-524365_6	AAAGAAATCAAGGAAAAATT	up	inf	inf	0.42265	0	4.43343	13.3003	0	0	0	0	0	6	0	0	0	0	0	middle
72	PC-3p-661263_5	TTGGAAATCTTAGAGTATT	down	-inf	-inf	0.42265	1.05138	0	0	0	0	3.15414	0	0	0	0	0	5	0	0	low
73	PC-3p-162574_15	TGGATTTTGTGAACACATG	down	-inf	-inf	0.42265	1.47193	0	0	0	0	4.41579	0	0	0	0	0	7	0	0	low
74	PC-5p-432137_7	GAAGAAAAGATAGAAAAAA	down	-inf	-inf	0.42265	1.47193	0	0	0	0	4.41579	0	0	0	0	0	7	0	0	low
75	PC-3p-407487_7	ATTATAAAGATATTTAAAAT	down	-inf	-inf	0.42265	1.47193	0	0	0	0	4.41579	0	0	0	0	0	7	0	0	low
76	PC-3p-146486_17	CGCCCCGAAACTACCATACAACA	down	-inf	-inf	0.42265	1.34993	0	0	0	0	0	4.04979	0	0	0	0	0	18	0	low
77	PC-5p-433790_7	TGATCAATAATTAAAATAAATAAA	down	-inf	-inf	0.42265	1.47193	0	0	0	0	4.41579	0	0	0	0	0	7	0	0	low
78	PC-3p-40166_79	ATTTATTCATTTTTGAATA	down	-inf	-inf	0.42265	0.337483	0	0	0	0	0	1.01245	0	0	0	0	0	4.5	0	low
79	PC-5p-379904_7	CCGATTTGTAATTTGAAGA	down	-inf	-inf	0.42265	1.47193	0	0	0	0	4.41579	0	0	0	0	0	7	0	0	low
80	PC-3p-251435_10	AAAACAATAGTTTATTAAAA	up	inf	inf	0.42265	0	13.3621	0	0	40.0864	0	0	0	0	0	10	0	0	0	middle
81	PC-5p-250546_10	TAAAGAAAGGATATGAAAA	up	inf	inf	0.42265	0	7.38905	22.1672	0	0	0	0	0	10	0	0	0	0	0	middle
82	PC-5p-300662_9	AAGGCCGTTGTTGCTGCTG	down	-inf	-inf	0.42265	1.89248	0	0	0	0	5.67745	0	0	0	0	0	9	0	0	low
83	PC-3p-470003_6	CATCACAGCACGATTCGGCCCGA	up	inf	inf	0.42265	0	8.01729	0	0	24.0519	0	0	0	0	0	6	0	0	0	middle
84	PC-5p-627796_5	AAGGAAGGCATGAAGGAAGGA	down	-inf	-inf	0.42265	1.05138	0	0	0	0	3.15414	0	0	0	0	0	5	0	0	low
85	PC-3p-717781_5	AAAAATGAGAGAGGGAGAA	down	-inf	-inf	0.42265	1.05138	0	0	0	0	3.15414	0	0	0	0	0	5	0	0	low
86	PC-3p-177303_14	GTTTCACCGAGAATTATGC	up	inf	inf	0.42265	0	8.15914	0	24.4774	0	0	0	0	0	14	0	0	0	0	middle
87	PC-3p-695061_5	CAGACATTGAAAGAAAAAA	down	-inf	-inf	0.42265	1.05138	0	0	0	0	3.15414	0	0	0	0	0	5	0	0	low
88	PC-3p-343865_8	AAAATTAATTAGAATCAAC	up	inf	inf	0.42265	0	5.91124	17.7337	0	0	0	0	0	8	0	0	0	0	0	middle
89	PC-5p-612787_5	GGAAAAGGAAAGAGAAGGAT	down	-inf	-inf	0.42265	1.72081	0	0	0	0	0	0	5.16244	0	0	0	0	0	5	low
90	PC-5p-668217_5	AGGATTTGCTGCTGTTGCTGT	down	-inf	-inf	0.42265	1.72081	0	0	0	0	0	0	5.16244	0	0	0	0	0	5	low
91	PC-3p-650207_5	GGTGCATCTGTGGTCAGCTTAA	down	-inf	-inf	0.42265	1.72081	0	0	0	0	0	0	5.16244	0	0	0	0	0	5	low
92	PC-3p-535012_6	TGTGAAGAGTGATGAGTCC	down	-inf	-inf	0.42265	0.449977	0	0	0	0	0	1.34993	0	0	0	0	0	6	0	middle
93	PC-5p-237873_11	AGGAGAAGAAGGAAAAATAGA	down	-inf	-inf	0.42265	2.31304	0	0	0	0	6.93911	0	0	0	0	0	11	0	0	low
94	PC-5p-481989_6	AAGAGAGGGGGAGGGGAAGG	up	inf	inf	0.42265	0	4.43343	13.3003	0	0	0	0	0	6	0	0	0	0	0	middle
95	PC-5p-313719_8	AAATATAGATAGATGTGGAAAC	down	-inf	-inf	0.42265	2.7533	0	0	0	0	0	0	8.25991	0	0	0	0	0	8	low
96	PC-5p-531569_6	GAGGAGAAATAAAAAGAAAGAA	up	inf	inf	0.42265	0	3.49677	0	10.4903	0	0	0	0	0	6	0	0	0	0	middle
97	PC-3p-441173_7	CAAACATCTCAAAATAAAGGA	up	inf	inf	0.42265	0	4.07957	0	12.2387	0	0	0	0	0	7	0	0	0	0	middle
98	PC-3p-604164_5	CTATGATGAAAAAAGAAAAGAA	up	inf	inf	0.42265	0	6.68107	0	0	20.0432	0	0	0	0	0	5	0	0	0	middle
99	PC-3p-607729_5	ATCGAACAATTGCATGTGG	down	-inf	-inf	0.42265	1.72081	0	0	0	0	0	0	5.16244	0	0	0	0	0	5	low
100	PC-5p-173990_14	ATGCAAAAAGTGATCAATGA	up	inf	inf	0.42265	0	8.15914	0	24.4774	0	0	0	0	0	14	0	0	0	0	middle
101	PC-3p-236721_11	TGGAGAGGTGCAGTGATTC	down	-inf	-inf	0.42265	1.42493	0	0	0	0	0	4.27478	0	0	0	0	0	19	0	low
102	PC-3p-265182_10	TTGTGCATTTGGAGAAGA	down	-inf	-inf	0.42265	3.44163	0	0	0	0	0	0	10.3249	0	0	0	0	0	10	middle
103	PC-3p-515661_6	ATGTCGGATCGGAGCTCATC	up	inf	inf	0.42265	0	3.49677	0	10.4903	0	0	0	0	0	6	0	0	0	0	middle
104	PC-5p-560950_6	AATAGAATATTTTGAAAGA	up	inf	inf	0.42265	0	4.43343	13.3003	0	0	0	0	0	6	0	0	0	0	0	middle
105	bma-miR-100d_R+1	TACCCGTAGCTCCGAATATGTGT	down	0.430881	-1.21464	0.429719	4323.17	1862.77	1828.79	2140.03	1619.49	2626.14	9255.12	1088.24	825	1224	404	4163	41136	1054	high
106	bma-miR-100a_R+1	AACCCGTAGTTTCGAACATGTGT	down	0.778348	-0.361512	0.472751	13919.9	10834.5	13198.3	10682.6	8622.59	19907	7997.66	13855	5954	6110	2151	31557	35547	13419	high
107	PC-5p-114173_22	ACGGATGTGCGTGAAATCATG	up	7.66312	2.93793	0.476859	0.674965	5.17234	15.517	0	0	0	2.0249	0	7	0	0	0	9	0	middle
108	PC-3p-78631_35	GCGCGGACGATCAAGAAGG	down	0.45545	-1.13464	0.502204	11.3566	5.17234	15.517	0	0	11.3549	0	22.7148	7	0	0	18	0	22	middle
109	PC-3p-395342_7	CACGGTAGGATTCATTAC	up	4.52959	2.17938	0.519997	1.03249	4.67675	0	0	14.0303	0	0	3.09747	0	0	3.5	0	0	3	middle
110	PC-3p-104719_25	AATGGAATGGAATGAAATGAAA	up	3.8855	1.9581	0.539004	1.04995	4.07957	0	12.2387	0	0	3.14984	0	0	7	0	0	14	0	middle
111	bma-miR-100b_R+2	AACCCGTAGATCCGAACTTGTGTT	down	0.842575	-0.247123	0.589078	6007.52	5061.78	6898.42	4607	3679.93	8015.3	3615.11	6392.14	3112	2635	918	12706	16068	6191	high
112	bma-miR-124_R-1	TAAGGCACGCGGTGAATGCCA	up	2.87373	1.52292	0.5899	2.32488	6.68107	0	0	20.0432	0	6.97464	0	0	0	5	0	31	0	middle
113	bma-miR-5841-3p	TTTGGCACCATTCAGACCACTA	down	0.635886	-0.653161	0.624759	6.97206	4.43343	13.3003	0	0	6.93911	6.74965	7.22742	6	0	0	11	30	7	middle
114	bma-miR-279_R+1	TGACTAGAACCATACTCAGCT	down	0.661031	-0.59721	0.629803	98.7936	65.3056	97.5355	26.2258	72.1556	47.3121	213.964	35.1046	44	15	18	75	951	34	middle
115	bma-miR-7_R+1_1ss10TA	TGGAAGACTAGTGATTTTGTTGTT	up	1.69709	0.763061	0.631727	10.0506	17.0567	11.0836	0	40.0864	0	12.5994	17.5523	5	0	10	0	56	17	middle
116	bma-miR-133_L+1	ATTGGTCCCCTTCAACCAGCTA	up	1.81952	0.863557	0.698008	8.52809	15.517	46.551	0	0	3.78497	11.4744	10.3249	21	0	0	6	51	10	middle
117	asu-let-7-5p	TGAGGTAGTAGGTTGTATAGTT	up	1.41229	0.498035	0.702618	474.417	670.014	1205.89	271	533.15	131.843	52.4223	1238.99	544	155	133	209	233	1200	high
118	PC-3p-30535_109	TCACCGAAAGCATTGTTCTAAAA	up	1.77908	0.831135	0.710255	1.86898	3.32507	9.97522	0	0	3.46955	2.13739	0	4.5	0	0	5.5	9.5	0	low
119	cbn-let-7_R+1	TGAGGTAGTAGGTTGTATAGTTT	up	1.39068	0.475794	0.732663	30.9346	43.0202	68.7182	12.2387	48.1037	0	6.07469	86.7291	31	7	12	0	27	84	middle
120	ppc-miR-1_R+1	TGGAATGTAAAGAAGTATGTA	down	0.856649	-0.223223	0.746018	131.493	112.644	75.3684	82.1742	180.389	85.7926	215.764	92.924	34	47	45	136	959	90	middle
121	bma-miR-72	AGGCAAGATGTTGGCATAGCTGA	down	0.752955	-0.409364	0.787467	22.4463	16.9011	0	50.7032	0	6.30828	29.0235	32.0072	0	29	0	10	129	31	middle
122	PC-3p-5433_825	GAACCTCACCTCGGGCACCAGA	down	0.845974	-0.241314	0.792888	328.942	278.276	181.771	276.245	376.812	150.768	656.404	179.653	82	158	94	239	2917.5	174	middle
123	asu-miR-100a-5p_R+2	AACCCGTAGATCCGAACTTGTGTTTT	up	1.43235	0.518385	0.801872	4.06881	5.82796	0	17.4839	0	8.83159	3.37483	0	0	10	0	14	15	0	middle
124	PC-3p-5191_869	TCACCGAAAGCATTGTTCTAA	down	0.896707	-0.157291	0.80911	35.9257	32.2148	23.2755	53.3258	20.0432	55.1974	24.1863	28.3934	10.5	30.5	5	87.5	107.5	27.5	middle
125	bma-miR-2a_R+1	TATCACAGCCAGCTTTGATGTG	down	0.787772	-0.34415	0.833968	4.68984	3.69453	11.0836	0	0	0	7.87459	6.19493	5	0	0	0	35	6	middle
126	PC-3p-115272_22	AAAATTTAGGGGATGAGC	up	1.25131	0.323435	0.843098	9.66738	12.0969	0	12.2387	24.0519	0	1.12494	27.8772	0	7	6	0	5	27	middle
127	PC-5p-20722_172	ACTTCTTAGAGGGACAAGC	down	0.779398	-0.359568	0.852243	9.97449	7.7741	11.0836	12.2387	0	0	29.9235	0	5	7	0	0	133	0	middle
128	bma-miR-100c_R+1_1ss12CT	AACCCGTAGAATTGAAATCGTGT	up	1.05353	0.0752359	0.858987	578.56	609.532	824.619	466.819	537.158	797.997	379.105	558.577	372	267	134	1265	1685	541	high
129	bma-miR-5866	TTACCATGTTGATCGATCTCCA	down	0.930736	-0.103556	0.950997	15.6542	14.5699	0	43.7097	0	6.93911	29.6985	10.3249	0	25	0	11	132	10	middle
130	bma-miR-281-5p_1ss11TC	AAGAGAGCCACCTGTTGACAGT	down	0.983984	-0.0232939	0.980299	14.8363	14.5987	0	15.7355	28.0605	18.9248	17.3241	8.25991	0	9	7	30	77	8	middle
