# Supplementary material for: Secretory microRNA Profiles of Third- and Fourth-Stage Dirofilaria immitis Larvae with Different Macrocyclic Lactone Susceptibility: In Search of Biomarkers for Early Detection of Infection
Source: Pathogens. 2021 Jun 22;10(7):786. doi: 10.3390/pathogens10070786 (PMC8308655; doi:10.3390/pathogens10070786)
Supplement: Supplementary file 1 [file pathogens-10-00786-s001.zip › Supplementary Table 5 _Missouri_L3vsL4.xlsx]

## Sheet: Sheet1
Supplementary Table 5. miRNAs shed by D. immitis strain Missouri in vitro (stratified by stage).
MA	Missouri strain, L3
MB	Missouri strain, L4
red is pvalue<=0.001,orange is pvalue <=0.01,blue is pvalue<=0.05,green is pvalue <=0.1.
Index	miR_name	miR_seq	up/down	fold_change(MA(mean)/MB(mean))	log2(fold_change)	pvalue(t_test)	MB(mean)	MA(mean)	MA/MA1(norm)	MA/MA2(norm)	MA/MA3(norm)	MB/MB1(norm)	MB/MB2(norm)	MB/MB3(norm)	MA/MA1(raw)	MA/MA2(raw)	MA/MA3(raw)	MB/MB1(raw)	MB/MB2(raw)	MB/MB3(raw)	Expression level
1	bma-miR-5866	TTACCATGTTGATCGATCTCCA	down	0.151545	-2.72218	0.0139858	32.4256	4.91393	0	14.7418	0	37.7597	27.5149	32.0022	0	15	0	88	46	193	middle
2	hpo-miR-10078-5p_1ss10TC	ATCTCATCCCGATCGCCA	down	0.20565	-2.28173	0.0399292	7.96487	1.63798	0	4.91393	0	6.43631	7.1778	10.2805	0	5	0	15	12	62	middle
3	asu-let-7-5p	TGAGGTAGTAGGTTGTATAGTT	up	6.14521	2.61946	0.0426605	113.785	699.233	837.232	830.455	430.014	171.206	109.461	60.6881	287	845	80	399	183	366	high
Following miRNAs do not show significant difference (p-value<=0.05).
4	bma-miR-57	TACCCTGTGGTACCGAGCTGTGTCT	down	0.2713	-1.88204	0.0702677	752.255	204.087	224.623	199.506	188.131	1007.07	775.801	473.898	77	203	35	2347	1297	2858	high
5	bma-miR-86	TAAGTGAATGCTTTGCCACAGTCT	down	0.0750639	-3.73574	0.0959014	96.0129	7.2071	0	21.6213	0	116.283	35.2909	136.465	0	22	0	271	59	823	middle
6	PC-3p-30535_109	TCACCGAAAGCATTGTTCTAAAA	down	0.247802	-2.01274	0.09964	4.62701	1.14658	0	3.43975	0	5.57814	5.9815	2.3214	0	3.5	0	13	10	14	low
7	bma-miR-92_R+2	TATTGCACTCGTCCCGGCCTGA	down	0.210868	-2.24559	0.107973	635.667	134.042	145.859	213.265	43.0014	460.411	435.453	1011.14	50	217	8	1073	728	6098	high
8	bma-miR-252	CTAAGTAGTAGTGCCGCAGGTAA	down	0.180313	-2.47143	0.113224	50.5251	9.11032	17.5031	9.82787	0	42.4796	27.5149	81.5807	6	10	0	99	46	492	middle
9	asu-miR-83-3p_1ss20CT	TAGCACCATTTAAATTCAGTAT	down	-inf	-inf	0.114438	23.9807	0	0	0	0	17.1635	13.1593	41.6194	0	0	0	40	22	251	middle
10	bma-miR-71_R+4	TGAAAGACATGGGTAGTGAGACG	down	0.153498	-2.70371	0.126122	289.101	44.3763	49.5921	83.5369	0	174.209	205.764	487.329	17	85	0	406	344	2939	middle
11	bma-miR-5360_R-1	ACGAATCGTCGAATCGGATGTCT	down	0.0423582	-4.56121	0.126483	139.211	5.89672	0	17.6902	0	131.73	51.4409	234.462	0	18	0	307	86	1414	middle
12	bma-miR-307_1ss22GA	TCACAACCTCCTTGAGTAAGCAGA	down	-inf	-inf	0.136127	22.5121	0	0	0	0	26.6034	4.7852	36.1475	0	0	0	62	8	218	middle
13	bma-lin-4	TCCCTGAGACCTCTGCTGCGA	down	0.24155	-2.04961	0.148607	13871.5	3350.66	3229.32	3258.92	3563.74	10251.8	22977.3	8385.4	1107	3316	663	23892	38414	50571	high
14	PC-3p-5433_825	GAACCTCACCTCGGGCACCAGA	down	0.448608	-1.15647	0.149923	236.039	105.889	116.687	200.98	0	219.264	260.195	228.658	40	204.5	0	511	435	1379	middle
15	bma-miR-2a_R+1	TATCACAGCCAGCTTTGATGTG	down	0.141877	-2.81729	0.167404	18.4721	2.62076	0	7.86229	0	22.3125	3.5889	29.515	0	8	0	52	6	178	middle
16	asu-miR-993-3p	TAAGCTCGTCTCTACAGGCAGG	down	0.16619	-2.5891	0.169058	149.062	24.7726	35.0062	39.3115	0	137.737	51.4409	258.007	12	40	0	321	86	1556	middle
17	ppc-miR-1_R+1	TGGAATGTAAAGAAGTATGTA	down	0.0602486	-4.05293	0.170913	288.182	17.3626	0	52.0877	0	190.515	128.004	546.027	0	53	0	444	214	3293	middle
18	bma-miR-153_R+1	TTGCATAGTCACAAAAGTGATGG	down	-inf	-inf	0.184339	3.01038	0	0	0	0	4.71996	0	4.31118	0	0	0	11	0	26	low
19	PC-5p-65613_44	GATGGATCAGTTTATAATGAAT	down	-inf	-inf	0.184822	3.03316	0	0	0	0	4.29087	0	4.80862	0	0	0	10	0	29	low
20	PC-5p-402777_7	AAGTGTAGAACGATGCAAATC	up	inf	inf	0.191004	0	15.7654	20.4203	0	26.8759	0	0	0	7	0	5	0	0	0	middle
21	PC-3p-38866_82	TCGCATATTTCGGCACAATTATT	down	-inf	-inf	0.191173	6.28403	0	0	0	0	10.7272	0	8.12491	0	0	0	25	0	49	middle
22	bma-miR-49	AAGCACCATGTGAAGCTGCTCT	down	-inf	-inf	0.194365	15.7544	0	0	0	0	19.738	0	27.5252	0	0	0	46	0	166	middle
23	PC-3p-104719_25	AATGGAATGGAATGAAATGAAA	down	-inf	-inf	0.194387	4.81868	0	0	0	0	9.43992	4.18705	0.829072	0	0	0	22	7	5	middle
24	bma-miR-100a_R+1	AACCCGTAGTTTCGAACATGTGT	down	0.400007	-1.3219	0.198328	25641.2	10256.7	17004.3	9175.3	4590.4	24208.7	40754.4	11960.5	5829	9336	854	56419	68134	72132	high
25	bma-miR-87b_R+2	GTGAGCAAAGTCTCAGGTGTCA	down	-inf	-inf	0.200258	5.04234	0	0	0	0	6.00722	0	9.11979	0	0	0	14	0	55	middle
26	bma-miR-100d_R+1	TACCCGTAGCTCCGAATATGTGT	down	0.390158	-1.35787	0.204991	4671.48	1822.61	2368.75	2636.82	462.265	2418.34	3887.38	7708.71	812	2683	86	5636	6499	46490	high
27	bma-miR-1175	TGAGATTCTTATTCCTCCACTTAC	down	-inf	-inf	0.20531	5.78659	0	0	0	0	10.7272	0	6.63258	0	0	0	25	0	40	middle
28	bma-miR-100c_R+1_1ss12CT	AACCCGTAGAATTGAAATCGTGT	down	0.528329	-0.920492	0.207587	441.358	233.182	387.986	139.556	172.005	390.899	653.778	279.397	133	142	32	911	1093	1685	high
29	bma-miR-279_R+1	TGACTAGAACCATACTCAGCT	down	0.112148	-3.15652	0.215184	150.97	16.931	29.1718	21.6213	0	104.697	50.2446	297.969	10	22	0	244	84	1797	middle
30	bma-miR-239-5p	TTTGTACTTCGGCTAAGGTGCTG	down	0.0903513	-3.46831	0.216197	314.639	28.4281	20.4203	64.8639	0	227.416	89.7225	626.779	7	66	0	530	150	3780	middle
31	PC-3p-95261_28	ATAAAGCTAGACGACCGGAGTAA	down	-inf	-inf	0.216799	3.24455	0	0	0	0	3.4327	0	6.30095	0	0	0	8	0	38	low
32	bma-miR-5843	ATGAGCAACTTTGCCTTCGTTGA	down	0.264993	-1.91597	0.218124	88.1466	23.3583	64.1781	5.89672	0	150.181	22.7297	91.5296	22	6	0	350	38	552	middle
33	asu-miR-71-3p	TATCACTATTCTGTTTTTCGCC	down	-inf	-inf	0.221879	2.09693	0	0	0	0	2.14544	0	4.14536	0	0	0	5	0	25	low
34	bma-mir-153-p5	ATCATTTTTGTGGATTAGCAATT	down	-inf	-inf	0.226418	4.21453	0	0	0	0	0	4.18705	8.45654	0	0	0	0	7	51	low
35	bma-miR-5364	CGAGGTATTGTTTATTGGCTGA	down	0.159417	-2.64912	0.237103	132.855	21.1794	32.089	31.4492	0	102.981	34.0946	261.489	11	32	0	240	57	1577	middle
36	PC-3p-162574_15	TGGATTTTGTGAACACATG	down	-inf	-inf	0.238148	1.43909	0	0	0	0	0	2.99075	1.32652	0	0	0	0	5	8	low
37	bma-miR-2c_R+1_1ss20TC	CATCACAGCACGATTCGGCCCG	down	-inf	-inf	0.240336	8.20838	0	0	0	0	17.1635	0	7.46165	0	0	0	40	0	45	middle
38	asu-miR-81b-3p_1ss18TC	TGAGATCATGCCACATCCGTCT	down	0.146053	-2.77543	0.247717	183.925	26.8628	0	80.5885	0	124.864	50.8428	376.067	0	82	0	291	85	2268	middle
39	asu-miR-239-5p_L+2	AATTTGTACTTCGGCTAAGGTGCTG	down	-inf	-inf	0.253352	1.98301	0	0	0	0	4.29087	0	1.65814	0	0	0	10	0	10	low
40	asu-miR-9-5p	TCTTTGGTTATCTAGCTGTATGA	down	0.23978	-2.06022	0.255808	170.55	40.8946	77.3054	31.9406	13.4379	128.297	52.6372	330.717	26.5	32.5	2.5	299	88	1994.5	middle
41	asu-lin-4-3p_2ss5TC21GT	ACAGCAAGAGCACCTCAGGGTCC	down	0.2961	-1.75584	0.25716	16.4201	4.86197	14.5859	0	0	8.58175	10.1686	30.5099	5	0	0	20	17	184	middle
42	bma-miR-50	TGATATGTCTGATATTCTTGGGTT	down	0.423985	-1.23791	0.263579	127.148	53.909	55.4265	47.1738	59.1269	166.915	32.3001	182.23	19	48	11	389	54	1099	middle
43	PC-3p-15043_251	ATATGTTTTCTGAAATAA	up	7.66066	2.93747	0.264415	20.7356	158.849	110.853	32.432	333.261	28.3198	29.9075	3.97955	38	33	62	66	50	24	middle
44	bma-miR-5841-3p	TTTGGCACCATTCAGACCACTA	down	-inf	-inf	0.275132	6.62477	0	0	0	0	0	4.7852	15.0891	0	0	0	0	8	91	middle
45	bma-miR-87a_R+1	GTGAGCAAAGTTTCAGGTGTTC	down	0.110071	-3.18349	0.286633	26.786	2.94836	0	8.84508	0	15.4471	5.38335	59.5274	0	9	0	36	9	359	middle
46	prd-miR-7964a-3p_L-2_1ss3CA	AAACCACTCGCTGCTACC	down	-inf	-inf	0.291063	3.09475	0	0	0	0	7.29449	0	1.98977	0	0	0	17	0	12	low
47	PC-5p-148458_16	TTCGTCTTCATCCAGGTGTGTGT	down	-inf	-inf	0.293762	1.44823	0	0	0	0	3.4327	0	0.911979	0	0	0	8	0	5.5	low
48	PC-3p-48455_63	TGAGATCATGCCACATCCGTCC	down	-inf	-inf	0.301932	5.09129	0	0	0	0	3.00361	0	12.2703	0	0	0	7	0	74	middle
49	bma-miR-9-3p	ATAAAGCTAGGTTACCAAAGCT	down	0.0289033	-5.11262	0.308657	56.671	1.63798	0	4.91393	0	21.4544	10.7667	137.792	0	5	0	50	18	831	middle
50	bma-miR-81_R+1	TGAGATCATTGTGAAAGCTATT	down	0.159555	-2.64787	0.310468	1634.88	260.853	210.037	405.891	166.63	895.505	355.899	3653.22	72	413	31	2087	595	22032	high
51	asu-miR-2a-3p_L-2_1ss21TA	TCACAGCCAGCTTTGATGAGC	up	3.23607	1.69424	0.31309	4.79301	15.5105	0	19.6557	26.8759	0	9.5704	4.80862	0	20	5	0	16	29	middle
52	PC-3p-1604_3569	TGAGATCACGTTACATCCGTCT	down	0.080989	-3.62613	0.322878	193.002	15.6311	26.2547	20.6385	0	96.5447	20.3371	462.125	9	21	0	225	34	2787	middle
53	asu-miR-100a-5p_R+2	AACCCGTAGATCCGAACTTGTGTTTT	down	0.412441	-1.27774	0.32387	4.76571	1.96557	0	5.89672	0	7.72357	3.5889	2.98466	0	6	0	18	6	18	middle
54	cbn-let-7_R+1	TGAGGTAGTAGGTTGTATAGTTT	up	6.68437	2.74079	0.326139	4.05688	27.1177	20.4203	60.9328	0	8.58175	3.5889	0	7	62	0	20	6	0	middle
55	PC-3p-5191_869	TCACCGAAAGCATTGTTCTAA	down	0.595626	-0.747521	0.341588	61.2687	36.4933	55.4265	54.0533	0	66.5085	81.6475	35.6501	19	55	0	155	136.5	215	middle
56	bma-miR-72	AGGCAAGATGTTGGCATAGCTGA	down	0.459443	-1.12204	0.369273	27.514	12.6411	37.9234	0	0	28.3198	16.7482	37.4741	13	0	0	66	28	226	middle
57	bma-miR-228	AATGGCACTAGATGAATTCACGG	up	1.13333	0.180573	0.376258	53.4469	60.5731	67.0952	50.1221	64.502	63.0758	47.852	49.4127	23	51	12	147	80	298	middle
58	asu-let-7-3p_L+3R-1	AAACTGTCCAGCCTGCTAGCTTGC	up	inf	inf	0.42265	0	5.83437	17.5031	0	0	0	0	0	6	0	0	0	0	0	middle
59	bma-miR-9-5p_L-1	TTTGGTTATCTAGCTGTATGA	down	-inf	-inf	0.42265	4.47699	0	0	0	0	0	0	13.431	0	0	0	0	0	81	middle
60	bma-mir-92-p5	AGGTCGAGTCGTTTGCACTATTC	up	inf	inf	0.42265	0	1.63798	0	4.91393	0	0	0	0	0	5	0	0	0	0	low
61	bma-miR-234_R+3	TTATTGCTTGAGAATACAAAT	down	-inf	-inf	0.42265	1.76869	0	0	0	0	0	0	5.30606	0	0	0	0	0	32	low
62	bma-miR-236	TAATACTGTCAGGTAATGACGAT	down	-inf	-inf	0.42265	1.65814	0	0	0	0	0	0	4.97443	0	0	0	0	0	30	low
63	bma-miR-239-3p_1ss10CT	ACACCTTGGTTAGGTACAATGC	down	-inf	-inf	0.42265	1.38179	0	0	0	0	0	0	4.14536	0	0	0	0	0	25	low
64	bma-miR-36a_R+1_1ss19GA	TCACCGGGTGCACATTCGATC	down	-inf	-inf	0.42265	1.9345	0	0	0	0	0	0	5.8035	0	0	0	0	0	35	low
65	cbr-miR-50_L+1	CTGATATGTCTGATATTCTTGGGTT	down	-inf	-inf	0.42265	0.331629	0	0	0	0	0	0	0.994887	0	0	0	0	0	6	low
66	prd-miR-72-5p_R+2	AGGCAAGATGTTGGCATAGCTGAG	down	-inf	-inf	0.42265	0.715146	0	0	0	0	2.14544	0	0	0	0	0	5	0	0	low
67	bma-miR-5361_1ss11CT	TGGGATATCTTGGAAGGTTTCG	down	-inf	-inf	0.42265	0.497443	0	0	0	0	0	0	1.49233	0	0	0	0	0	9	low
68	bma-miR-5363-5p_1ss18CT	ATGGGCAACGTTTCAAATCGTGT	down	-inf	-inf	0.42265	2.81885	0	0	0	0	0	0	8.45654	0	0	0	0	0	51	low
69	bma-miR-5366-3p_1ss11GA	TTAGCAGCACAGCGCATTTGCG	down	-inf	-inf	0.42265	0.497443	0	0	0	0	0	0	1.49233	0	0	0	0	0	9	low
70	bma-miR-5845_L-1_1ss10CT	TTTTGTATTAGTAAACCGGAAT	down	-inf	-inf	0.42265	0.773801	0	0	0	0	0	0	2.3214	0	0	0	0	0	14	low
71	bma-miR-84-5p	TGAGGTAGTTTATAAAGCTGCGA	down	-inf	-inf	0.42265	1.27124	0	0	0	0	0	0	3.81373	0	0	0	0	0	23	low
72	asu-miR-92-3p_L+2	AATATTGCACTCGTCCCGGCCTGA	down	-inf	-inf	0.42265	0.773801	0	0	0	0	0	0	2.3214	0	0	0	0	0	14	low
73	prd-miR-277-3p_1ss12AG	TAAATGCACCTGTCTGGTATGC	down	-inf	-inf	0.42265	0.773801	0	0	0	0	0	0	2.3214	0	0	0	0	0	14	low
74	bma-miR-45_R-1	CGACTAGAGGAACATTCAGCA	down	-inf	-inf	0.42265	0.552715	0	0	0	0	0	0	1.65814	0	0	0	0	0	10	low
75	bma-miR-60_L-1R-1	TATTATGCACATTTTCATGCAA	down	-inf	-inf	0.42265	0.884344	0	0	0	0	0	0	2.65303	0	0	0	0	0	16	low
76	ppc-miR-124_R+4	TAAGGCACGCGGTGAATGCCAAGA	down	-inf	-inf	0.42265	0.996917	0	0	0	0	0	2.99075	0	0	0	0	0	5	0	low
77	PC-5p-617676_5	TTTCTGGTGCCCGAAGTGAGGTT	down	-inf	-inf	0.42265	0.498458	0	0	0	0	0	1.49538	0	0	0	0	0	2.5	0	low
78	PC-3p-126616_20	CTCACCTCGGGCACCAGAAATT	up	inf	inf	0.42265	0	1.80178	0	5.40533	0	0	0	0	0	5.5	0	0	0	0	low
79	PC-3p-49149_62	TCATTATAACTGATCCATGGT	down	-inf	-inf	0.42265	2.7083	0	0	0	0	0	0	8.12491	0	0	0	0	0	49	low
80	PC-5p-114173_22	ACGGATGTGCGTGAAATCATG	down	-inf	-inf	0.42265	0.331629	0	0	0	0	0	0	0.994887	0	0	0	0	0	6	middle
81	PC-5p-442472_7	ATGTCATTGTAGATATGTG	down	-inf	-inf	0.42265	1.39568	0	0	0	0	0	4.18705	0	0	0	0	0	7	0	low
82	PC-3p-396374_7	TTTTCTGAATAGACATTTA	up	inf	inf	0.42265	0	2.29317	0	6.87951	0	0	0	0	0	7	0	0	0	0	low
83	PC-5p-184580_13	AAAGGAGAAGGAGAAGAAA	down	-inf	-inf	0.42265	2.59198	0	0	0	0	0	7.77595	0	0	0	0	0	13	0	low
84	PC-3p-577384_5	AAAGCCCATTGTAATGAAT	up	inf	inf	0.42265	0	1.63798	0	4.91393	0	0	0	0	0	5	0	0	0	0	low
85	PC-5p-574717_5	GAAAAGCTTGCTTGATTTTG	up	inf	inf	0.42265	0	1.63798	0	4.91393	0	0	0	0	0	5	0	0	0	0	low
86	PC-5p-154905_16	GTCAAGGTGTTGTAAGCAGT	up	inf	inf	0.42265	0	1.96557	0	5.89672	0	0	0	0	0	6	0	0	0	0	low
87	PC-5p-576503_5	TAACTGCTTTGAATACCAA	up	inf	inf	0.42265	0	4.86197	14.5859	0	0	0	0	0	5	0	0	0	0	0	middle
88	PC-3p-367695_8	TTGATCGTCCAGAAGGTTCA	down	-inf	-inf	0.42265	1.14423	0	0	0	0	3.4327	0	0	0	0	0	8	0	0	low
89	PC-3p-119244_21	TGTTGCTTCATTGAACATTG	up	inf	inf	0.42265	0	3.27596	0	9.82787	0	0	0	0	0	10	0	0	0	0	low
90	PC-5p-446744_7	TGGTAGAGCACTTAAATAAAA	up	inf	inf	0.42265	0	6.80676	20.4203	0	0	0	0	0	7	0	0	0	0	0	middle
91	PC-5p-177534_14	GAAGAACAATATGAGGAAA	down	-inf	-inf	0.42265	2.79137	0	0	0	0	0	8.3741	0	0	0	0	0	14	0	low
92	PC-5p-262455_10	GCCTGACATCGATGAAGC	down	-inf	-inf	0.42265	1.99383	0	0	0	0	0	5.9815	0	0	0	0	0	10	0	low
93	PC-5p-213546_12	CATGGAATCACTGAAATATA	down	-inf	-inf	0.42265	2.3926	0	0	0	0	0	7.1778	0	0	0	0	0	12	0	low
94	PC-3p-344968_8	AAAAAAGAGAAAAATATAGA	down	-inf	-inf	0.42265	1.59507	0	0	0	0	0	4.7852	0	0	0	0	0	8	0	low
95	PC-5p-469589_6	CTTGATTTCTGTTCGCTTT	up	inf	inf	0.42265	0	10.7503	0	0	32.251	0	0	0	0	0	6	0	0	0	middle
96	PC-3p-385031_7	ATGAACAACTGAAAAAAGA	up	inf	inf	0.42265	0	6.80676	20.4203	0	0	0	0	0	7	0	0	0	0	0	middle
97	PC-3p-193072_13	GATGTGACTATTTCAAATAG	down	-inf	-inf	0.42265	2.59198	0	0	0	0	0	7.77595	0	0	0	0	0	13	0	low
98	PC-5p-657560_5	CTAGGATTTTCGATAATGGT	up	inf	inf	0.42265	0	4.86197	14.5859	0	0	0	0	0	5	0	0	0	0	0	middle
99	PC-3p-146486_17	CGCCCCGAAACTACCATACAACA	down	-inf	-inf	0.42265	1.49233	0	0	0	0	0	0	4.47699	0	0	0	0	0	27	low
100	PC-3p-40166_79	ATTTATTCATTTTTGAATA	down	-inf	-inf	0.42265	1.9345	0	0	0	0	0	0	5.8035	0	0	0	0	0	35	low
101	PC-5p-362832_8	AGGAACTCGACATGACACATT	down	-inf	-inf	0.42265	1.14423	0	0	0	0	3.4327	0	0	0	0	0	8	0	0	low
102	PC-3p-603379_5	AGGACGTGCTGCGGGTGT	up	inf	inf	0.42265	0	1.63798	0	4.91393	0	0	0	0	0	5	0	0	0	0	low
103	PC-3p-534461_6	TTTAAGAATAAATAAAAATTG	down	-inf	-inf	0.42265	1.1963	0	0	0	0	0	3.5889	0	0	0	0	0	6	0	low
104	PC-3p-281672_9	TAAAGAAGGGTAGGAAAAA	up	inf	inf	0.42265	0	2.94836	0	8.84508	0	0	0	0	0	9	0	0	0	0	low
105	PC-3p-59172_50	TGTCATGGAGTTGCTCTCTTTAT	down	-inf	-inf	0.42265	1.71342	0	0	0	0	0	0	5.14025	0	0	0	0	0	31	low
106	PC-3p-280045_9	ATAAAGAATATATGGAAAA	up	inf	inf	0.42265	0	2.94836	0	8.84508	0	0	0	0	0	9	0	0	0	0	low
107	PC-3p-115272_22	AAAATTTAGGGGATGAGC	up	inf	inf	0.42265	0	21.5007	0	0	64.502	0	0	0	0	0	12	0	0	0	middle
108	PC-3p-280581_9	AAAGATAAAGAAAAAGAGA	up	inf	inf	0.42265	0	16.1255	0	0	48.3765	0	0	0	0	0	9	0	0	0	middle
109	PC-5p-167167_14	CAAGATGAGAAGAAGGAGA	down	-inf	-inf	0.42265	2.79137	0	0	0	0	0	8.3741	0	0	0	0	0	14	0	low
110	PC-5p-284478_9	TGACGTAAAAAAGAAGAAAAAA	up	inf	inf	0.42265	0	16.1255	0	0	48.3765	0	0	0	0	0	9	0	0	0	middle
111	PC-3p-343865_8	AAAATTAATTAGAATCAAC	up	inf	inf	0.42265	0	2.29317	0	6.87951	0	0	0	0	0	7	0	0	0	0	middle
112	PC-3p-100389_26	TACTGGCCTCTCAAACTCTGGGA	down	-inf	-inf	0.42265	1.43706	0	0	0	0	0	0	4.31118	0	0	0	0	0	26	low
113	PC-5p-419873_7	ATTTACGCTGAAAGCTTTT	down	-inf	-inf	0.42265	1.39568	0	0	0	0	0	4.18705	0	0	0	0	0	7	0	low
114	PC-5p-210091_12	TAGAGAATGAATGATAATA	down	-inf	-inf	0.42265	2.3926	0	0	0	0	0	7.1778	0	0	0	0	0	12	0	low
115	PC-5p-183977_13	AACAAGAAAAAAGGAAAAGAAAAAA	down	-inf	-inf	0.42265	1.85938	0	0	0	0	5.57814	0	0	0	0	0	13	0	0	low
116	PC-3p-535012_6	TGTGAAGAGTGATGAGTCC	up	inf	inf	0.42265	0	4.86197	14.5859	0	0	0	0	0	5	0	0	0	0	0	middle
117	PC-5p-114869_22	TGAGTATGGAAGAGTTAAG	down	-inf	-inf	0.42265	4.38643	0	0	0	0	0	13.1593	0	0	0	0	0	22	0	middle
118	PC-3p-340874_8	AGATTTCGTTTTGAAACC	down	-inf	-inf	0.42265	1.59507	0	0	0	0	0	4.7852	0	0	0	0	0	8	0	low
119	PC-5p-555057_6	TGTTGGCGAAGATGATGATG	up	inf	inf	0.42265	0	10.7503	0	0	32.251	0	0	0	0	0	6	0	0	0	middle
120	PC-3p-399074_7	TGATGGTGATGAATGTGATGGTGTTC	up	inf	inf	0.42265	0	2.29317	0	6.87951	0	0	0	0	0	7	0	0	0	0	low
121	PC-3p-454996_6	CGAGGAAAAGTTAGAGAGATCTT	down	-inf	-inf	0.42265	1.71635	0	0	0	0	5.14905	0	0	0	0	0	12	0	0	low
122	PC-3p-411878_7	ATTCACCACCATAATAATTA	down	-inf	-inf	0.42265	1.39568	0	0	0	0	0	4.18705	0	0	0	0	0	7	0	low
123	PC-3p-276426_9	ATAAAGAAGTATAAAGAAG	down	-inf	-inf	0.42265	1.79445	0	0	0	0	0	5.38335	0	0	0	0	0	9	0	low
124	PC-5p-416495_7	TGGTACATTGAAAACCATA	down	-inf	-inf	0.42265	1.39568	0	0	0	0	0	4.18705	0	0	0	0	0	7	0	low
125	PC-3p-531412_6	TGTAACTTTTACCACTCTGATCAGA	up	inf	inf	0.42265	0	1.96557	0	5.89672	0	0	0	0	0	6	0	0	0	0	low
126	bma-miR-133_L+1	ATTGGTCCCCTTCAACCAGCTA	down	0.553552	-0.853209	0.456826	24.9671	13.8206	14.5859	0	26.8759	39.476	3.5889	31.8364	5	0	5	92	6	192	middle
127	PC-5p-245843_10	AAGCACCAGAACTGTGTCCACCA	up	4.58082	2.19561	0.518747	0.715146	3.27596	0	9.82787	0	2.14544	0	0	0	10	0	5	0	0	low
128	bma-miR-7_R+1_1ss10TA	TGGAAGACTAGTGATTTTGTTGTT	up	3.99221	1.99719	0.522579	44.0151	175.717	516.342	10.8107	0	114.137	0	17.908	177	11	0	266	0	108	middle
129	asu-miR-83-5p_1ss15TA	CCTGAATTTGTTTGAGTGCTGGA	up	2.79317	1.48191	0.595858	1.99383	5.56912	0	16.7074	0	0	5.9815	0	0	17	0	0	10	0	middle
130	bma-miR-124_R-1	TAAGGCACGCGGTGAATGCCA	up	2.46979	1.30439	0.614193	16.1423	39.8682	119.605	0	0	30.4652	10.1686	7.79328	41	0	0	71	17	47	middle
131	asu-miR-34-3p_L-2_2ss11AG12CT	CGGCTATCGTCACTGCCGTCC	up	2.15528	1.10788	0.662028	1.21597	2.62076	0	7.86229	0	0	0	3.64792	0	8	0	0	0	22	low
132	PC-5p-20722_172	ACTTCTTAGAGGGACAAGC	down	0.61865	-0.692806	0.668524	21.7109	13.4314	0	40.2942	0	10.7272	8.97225	45.4332	0	41	0	25	15	274	middle
133	PC-5p-7293_584	CCTGAGCAGGATGAAGCC	up	1.2257	0.293606	0.703917	155.742	190.893	32.089	287.956	252.633	142.457	165.089	159.679	11	293	47	332	276	963	middle
134	PC-3p-78631_35	GCGCGGACGATCAAGAAGG	up	1.37391	0.458282	0.769792	8.50825	11.6895	29.1718	5.89672	0	14.1599	11.3649	0	10	6	0	33	19	0	middle
135	bma-miR-281-5p_1ss11TC	AAGAGAGCCACCTGTTGACAGT	up	1.22116	0.288252	0.77583	15.97	19.5019	26.2547	0	32.251	4.71996	22.1316	21.0584	9	0	6	11	37	127	middle
136	bma-miR-281-3p_1ss10AG	TGTCATGGAGTTGCTCTCTTTA	down	0.749716	-0.415584	0.789024	10.0501	7.5347	0	22.6041	0	7.72357	4.18705	18.2396	0	23	0	18	7	110	middle
137	bma-miR-100b_R+2	AACCCGTAGATCCGAACTTGTGTT	down	0.872355	-0.197013	0.809488	6960.76	6072.25	10580.6	5335.55	2300.57	5343.42	11794.9	3743.92	3627	5429	428	12453	19719	22579	high
138	PC-3p-5671_782	TCACCGAAAGCATTGTTCTAAA	down	0.898544	-0.154339	0.857382	29.2103	26.2467	35.0062	43.734	0	36.9015	35.889	14.8404	12	44.5	0	86	60	89.5	middle
139	bma-miR-34	TGGCAGTGTGGTTAGCTGGTTGT	down	0.873932	-0.194407	0.876832	38.3649	33.5283	0	73.709	26.8759	28.3198	10.1686	76.6063	0	75	5	66	17	462	middle
